# Supplementary material for: Unexpected Pathogen Diversity Detected in Australian Avifauna Highlights Potential Biosecurity Challenges
Source: Viruses. 2023 Jan 2;15(1):143. doi: 10.3390/v15010143 (PMC9865187; doi:10.3390/v15010143)
Supplement: Supplementary file 1 [file viruses-15-00143-s001.zip]

Archive with 3 entries (3 files):
- Table S1 - Raw Data.xlsx
- Table S2 - Primers.xlsx
- Table S3 - Pathogen Prevalence.xlsx
