# Supplementary material for: Unexpected Pathogen Diversity Detected in Australian Avifauna Highlights Potential Biosecurity Challenges
Source: Viruses. 2023 Jan 2;15(1):143. doi: 10.3390/v15010143 (PMC9865187; doi:10.3390/v15010143)
Supplement: Supplementary file 1 [file viruses-15-00143-s001.zip › Table S1 - Raw Data.xlsx]

## Sheet: Sheet1
Sort	Type	Box	Numer	Identity	Sample_site	Date	Scientific name	Order	Family	Location	Admission cause (original)	Admission cause (adjusted)	BFDV_qPCR	BFDV_qPCR_cq	Top Blast Hit	id (%)	Length (bp)	Host	Accession #	PsAHV1_qPCR	PsAHV1_Cq	Top Blast Hit	id (%)	Length (bp)	Host	Accession#	Avipoxvirus_qPCR	Avipoxvirus_Cq	Top Blast Hit	id (%)	Length (bp)	Host	Accession#	CoAHV1_qPCR	CoAHV1_Cq	Chlamydiaceae_qPCR	Chlamydiaceae_cq
1	Raptor	Box4 C8	88357E	Pacific Baza	Eye/Choana	2019-08-23	Aviceda subcristata	Accipitriformes	Accipitridae	Buderim	Clinical disease (unwell)	Clinical disease (unsp.)	0							0							0							0		0
2	Raptor	Box4 C9	88357C	Pacific Baza	Cloaca	2019-08-23	Aviceda subcristata	Accipitriformes	Accipitridae	Buderim	Clinical disease (unwell)	Clinical disease (unsp.)	0							0							0							0		0
3	Pigeon	Box1 E3	87891E	Rose Crowned Fruit-Dove	Eye/Choana	2019-08-09	Ptilinopus regina	Columbiformes	Columbidae	NA	NA	Unsp.	0							0							0							0		0
4	Pigeon	Box1 E4	87891C	Rose Crowned Fruit-Dove	Cloaca	2019-08-09	Ptilinopus regina	Columbiformes	Columbidae	NA	NA	Unsp.	0							0							0							0		0
5	Pigeon	Box1 E5	88378E	Spotted Dove	Eye/Choana	2019-08-30	Spilopelia chinensis	Columbiformes	Columbidae	Caloundra	Trauma (drowned)	Trauma (drowned)	1	29.9	Beak and feather disease virus isolate BFDV_AUS_RBL_2012_713	99.9	696	Rainbow lorikeet	KM887943	0							0							0		0
6	Pigeon	Box1 E6	88378C	Spotted Dove	Cloaca	2019-08-30	Spilopelia chinensis	Columbiformes	Columbidae	Caloundra	Trauma (drowned)	Trauma (drowned)	1	31.3						0							0							0		0
7	Pigeon	Box1 E7	88463E	Rose Crowned Fruit-Dove	Eye/Choana	2019-08-23	Ptilinopus regina	Columbiformes	Columbidae	Beerwah	Trauma	Trauma (unsp.)	0							0							0							0		0
8	Pigeon	Box1 E8	88463C	Rose Crowned Fruit-Dove	Cloaca	2019-08-23	Ptilinopus regina	Columbiformes	Columbidae	Beerwah	Trauma	Trauma (unsp.)	0							0							0							0		0
9	Pigeon	Box1 E9	88312E	Crested Pigeon	Eye/Choana	2019-08-23	Ocyphaps lophotes	Columbiformes	Columbidae	Glass House Mountains	Clinical disease (unwell)	Clinical disease (unsp.)	1	29.4	Beak and feather disease virus isolate BFDV_AUS_04_227	99	688	Sulphur-crested cockatoo	KF495575	0							0							0		0
10	Pigeon	Box1 F1	88312C	Crested Pigeon	Cloaca	2019-08-23	Ocyphaps lophotes	Columbiformes	Columbidae	Glass House Mountains	Clinical disease (unwell)	Clinical disease (unsp.)	1	27.9						0							0							0		0
11	Pigeon	Box2 A3	87894E	Crested Pigeon	Eye/Choana	2019-08-09	Ocyphaps lophotes	Columbiformes	Columbidae	Maroochydore	Trauma (nest fall; juvenile)	Trauma (nest complications)	1	30.8						0							0							0		0
12	Pigeon	Box2 A4	87894C	Crested Pigeon	Cloaca	2019-08-09	Ocyphaps lophotes	Columbiformes	Columbidae	Maroochydore	Trauma (nest fall; juvenile)	Trauma (nest complications)	0							0							1	24.59						1	28.12	0
13	Kingfisher	Box2 G7	88407E	Azure Kingfisher	Eye/Choana	2019-08-27	Ceyx azureus	Coraciiformes	Alcedinidae	Glass House Mountains	Trauma	Trauma (unsp.)	0							0							0							0		0
14	Kingfisher	Box2 G8	88407C	Azure Kingfisher	Cloaca	2019-08-27	Ceyx azureus	Coraciiformes	Alcedinidae	Glass House Mountains	Trauma	Trauma (unsp.)	0							0							0							0		0
15	Kingfisher	Box4 D6	88422E	Laughing Kookaburra	Eye/Choana	2019-08-27	Dacelo novaeguinea	Coraciiformes	Alcedinidae	Glenwood	HBC	Trauma (HBC)	0							0							0							0		0
16	Kingfisher	Box4 D7	88422C	Laughing Kookaburra	Cloaca	2019-08-27	Dacelo novaeguinea	Coraciiformes	Alcedinidae	Glenwood	HBC	Trauma (HBC)	0							0							0							0		0
17	Parrot	Box1 C9	88144E	Sulphur-crested Cockatoo	Eye/Choana	2019-08-23	Cacatua galerita	Psittaciformes	Cacatuidae	Elimbah	Clinical disease (BFD)	Clinical disease (BFD)	1	14.5	Beak and feather disease virus isolate BFDV_AUS_04_227	98.8	696	Sulphur-crested cockatoo	KF495575	0							0							0		0
18	Parrot	Box1 D1	88144C	Sulphur-crested Cockatoo	Cloaca	2019-08-23	Cacatua galerita	Psittaciformes	Cacatuidae	Elimbah	Clinical disease (BFD)	Clinical disease (BFD)	1	19.3						0							0							0		0
19	Parrot	Box1 D2	88142E	Sulphur-crested Cockatoo	Eye/Choana	2019-08-23	Cacatua galerita	Psittaciformes	Cacatuidae	Buderim	Clinical disease (BFD)	Clinical disease (BFD)	1	22.6						0							0							0		0
20	Parrot	Box1 D3	88142C	Sulphur-crested Cockatoo	Cloaca	2019-08-23	Cacatua galerita	Psittaciformes	Cacatuidae	Buderim	Clinical disease (BFD)	Clinical disease (BFD)	1	17.6	Beak and feather disease virus isolate BFDV_AUS_04_227	98.76	651	Sulphur-crested cockatoo	KF495575	0							0							0		0
21	Parrot	Box1 E7	88106E	Scaly-breasted Lorikeet	Eye/Choana	2019-08-23	Trichoglossus chlorolepidotus	Psittaciformes	Psittaculidae	Bli Bli	HBC	Trauma (HBC)	0							0							0							0		0
22	Parrot	Box1 E8	88106C	Scaly-breasted Lorikeet	Cloaca	2019-08-23	Trichoglossus chlorolepidotus	Psittaciformes	Psittaculidae	Bli Bli	HBC	Trauma (HBC)	0							0							0							0		0
23	Parrot	Box1 E9	88015E	Rainbow Lorikeet	Eye/Choana	2019-08-09	Trichoglossus moluccanus	Psittaciformes	Psittaculidae	Landsborough	HBC	Trauma (HBC)	1	29.6						0							0							0		0
24	Parrot	Box1 F1	88015C	Rainbow Lorikeet	Cloaca	2019-08-09	Trichoglossus moluccanus	Psittaciformes	Psittaculidae	Landsborough	HBC	Trauma (HBC)	0							0							0							0		0
25	Parrot	Box1 F2	88036E	Rainbow Lorikeet	Eye/Choana	2019-08-09	Trichoglossus moluccanus	Psittaciformes	Psittaculidae	Bellara	Clinical disease (BFD); HBC	Clinical disease (BFD)	0							0							0							0		0
26	Parrot	Box1 F3	88036C	Rainbow Lorikeet	Cloaca	2019-08-09	Trichoglossus moluccanus	Psittaciformes	Psittaculidae	Bellara	Clinical disease (BFD); HBC	Clinical disease (BFD)	0							0							0							0		0
27	Parrot	Box1 F4	88331E	Rainbow Lorikeet	Eye/Choana	2019-08-23	Trichoglossus moluccanus	Psittaciformes	Psittaculidae	Caloundra	Animal attack	Animal attack (unsp.)	1	32.3						0							0							0		0
28	Parrot	Box1 F5	88331C	Rainbow Lorikeet	Cloaca	2019-08-23	Trichoglossus moluccanus	Psittaciformes	Psittaculidae	Caloundra	Animal attack	Animal attack (unsp.)	0							0							0							0		0
29	Parrot	Box1 F6	88280E	Scaly-breasted Lorikeet	Eye/Choana	2019-08-23	Trichoglossus chlorolepidotus	Psittaciformes	Psittaculidae	Buderim	Trauma	Trauma (unsp.)	1	28.2						0							0							0		0
30	Parrot	Box1 F7	88280C	Scaly-breasted Lorikeet	Cloaca	2019-08-23	Trichoglossus chlorolepidotus	Psittaciformes	Psittaculidae	Buderim	Trauma	Trauma (unsp.)	0							0							0							0		0
31	Parrot	Box1 F8	88344E	Scaly-breasted Lorikeet	Eye/Choana	2019-08-23	Trichoglossus chlorolepidotus	Psittaciformes	Psittaculidae	Parrearra	HBC	Trauma (HBC)	1	29.9						0							0							0		0
32	Parrot	Box1 F9	88344C	Scaly-breasted Lorikeet	Cloaca	2019-08-23	Trichoglossus chlorolepidotus	Psittaciformes	Psittaculidae	Parrearra	HBC	Trauma (HBC)	0							0							0							0		0
33	Parrot	Box2 D2	87895E	Australian King-Parrot	Eye/Choana	2019-08-09	Alisterus scapularis	Psittaciformes	Psittaculidae	Buderim	In care	Other	1	15.9	Beak and feather disease virus isolate KAT14-0766-AKP-VIC	98.7	696	Australian king-parrot	KR902641	0							0							0		0
34	Parrot	Box2 D3	87895C	Australian King-Parrot	Cloaca	2019-08-09	Alisterus scapularis	Psittaciformes	Psittaculidae	Buderim	In care	Other	1	24.1						0							0							0		0
35	Raptor	Box6 B1	92077E	Collared Sparrowhawk	Eye/Choana	2019-12-10	Accipiter cirrocephalus	Accipitriformes	Accipitridae	Eudlo	Trauma (injured)	Trauma (unsp.)	1	28.7	Beak and feather disease virus isolate BFDV_AUS_04_227	99.1	686	Sulphur-crested cockatoo	KF495575	0							0							0		1	31.1
36	Raptor	Box6 B2	92077C	Collared Sparrowhawk	Cloaca	2019-12-10	Accipiter cirrocephalus	Accipitriformes	Accipitridae	Eudlo	Trauma (injured)	Trauma (unsp.)	0							0							0							0		1	31.1
37	Raptor	Box6 C3	92083E	Black-shouldered Kite	Eye/Choana	2019-12-17	Elanus axillaris	Accipitriformes	Accipitridae	Maleny	Trauma	Trauma (unsp.)	1	29.3						0							0							1	29.98	1	32.4
38	Raptor	Box6 C4	92083C	Black-shouldered Kite	Cloaca	2019-12-17	Elanus axillaris	Accipitriformes	Accipitridae	Maleny	Trauma	Trauma (unsp.)	1	27.9	Beak and feather disease virus isolate BFDV_AUS_04_227	98.7	684	Sulphur-crested cockatoo	KF495575	0							0							0		1	31.6
39	Pigeon	Box2 F6	101536E	Spotted Dove	Eye/Choana	2020-12-04	Spilopelia chinensis	Columbiformes	Columbidae	Beerwah	NA	Unsp.	0							0							1	29.83						0		0
40	Pigeon	Box2 F7	101536C	Spotted Dove	Cloaca	2020-12-04	Spilopelia chinensis	Columbiformes	Columbidae	Beerwah	NA	Unsp.	0							0							0							0		0
41	Kingfisher	LK035	101419	Laughing Kookaburra	Liver	2020-12-07	Dacelo novaeguinea	Coraciiformes	Alcedinidae	Nambour	Trauma	Trauma (unsp.)	0							0							0							1	6.95	0
42	Kingfisher	LK038	101740	Laughing Kookaburra	Liver	2020-12-19	Dacelo novaeguinea	Coraciiformes	Alcedinidae	Dulong	Trauma	Trauma (unsp.)	0							0							0							0		0
43	Kingfisher	LK039	1243564	Laughing Kookaburra	Liver	2021-12-22	Dacelo novaeguinea	Coraciiformes	Alcedinidae	Mount Crosby	Open radius/ulna fracture	Trauma (fracture)	0							0							0							0		0
44	Parrot	Box1 I1	92021E	Sulphur-crested Cockatoo	Eye/Choana	2019-12-06	Cacatua galerita	Psittaciformes	Cacatuidae	Dulong	Trauma	Trauma (unsp.)	1	30.9						0							0							0		1	30.5
45	Parrot	Box1 I2	92021C	Sulphur-crested Cockatoo	Cloaca	2019-12-06	Cacatua galerita	Psittaciformes	Cacatuidae	Dulong	Trauma	Trauma (unsp.)	1	30.9						0							0							0		1	29.9
46	Parrot	Box1 I3	92132E	Sulphur-crested Cockatoo	Eye/Choana	2019-12-10	Cacatua galerita	Psittaciformes	Cacatuidae	Moololah Valey	Clinical disease (BFD)	Clinical disease (BFD)	1	21.8						0							0							0		1	32
47	Parrot	Box1 I4	92132C	Sulphur-crested Cockatoo	Cloaca	2019-12-10	Cacatua galerita	Psittaciformes	Cacatuidae	Moololah Valey	Clinical disease (BFD)	Clinical disease (BFD)	1	32.3						0							0							0		1	31.5
48	Parrot	Box1 I5	92170E	Sulphur-crested Cockatoo	Eye/Choana	2019-12-10	Cacatua galerita	Psittaciformes	Cacatuidae	Buderim	Trauma	Trauma (unsp.)	1	20.1						0							0							0		1	29.4
49	Parrot	Box1 I6	92170C	Sulphur-crested Cockatoo	Cloaca	2019-12-10	Cacatua galerita	Psittaciformes	Cacatuidae	Buderim	Trauma	Trauma (unsp.)	1	19.8	Beak and feather disease virus isolate BFDV_AUS_04_227	99.2	708	Sulphur-crested cockatoo	KF495575	0							0							0		1	32.5
50	Parrot	Box2 G1	101685E	Sulphur-crested Cockatoo	Eye/Choana	2020-12-09	Cacatua galerita	Psittaciformes	Cacatuidae	Hunchy	Trauma (fracture)	Trauma (fracture)	0							0							0							0		0
51	Parrot	Box2 G2	101685C	Sulphur-crested Cockatoo	Cloaca	2020-12-09	Cacatua galerita	Psittaciformes	Cacatuidae	Hunchy	Trauma (fracture)	Trauma (fracture)	0							0							0							0		0
52	Parrot	Box2 G3	101559E	Sulphur-crested Cockatoo	Eye/Choana	2020-12-05	Cacatua galerita	Psittaciformes	Cacatuidae	Flaxton	Clinical disease (BFD)	Clinical disease (BFD)	1	5.7	Beak and feather disease virus natural-host Cacatua leabeateri	99.3	694	Major Mitchell's cockatoo	AF311300	0							1	17.33						1	18.03	0
53	Parrot	Box2 G5	101559C	Sulphur-crested Cockatoo	Cloaca	2020-12-05	Cacatua galerita	Psittaciformes	Cacatuidae	Flaxton	Clinical disease (BFD)	Clinical disease (BFD)	1	6.83						0							0							0		0
54	Parrot	Box1 I3	91868E	Australian King-Parrot	Eye/Choana	2019-12-06	Alisterus scapularis	Psittaciformes	Psittaculidae	Mooloolah Valey	NA	Unsp.	0							0							0							0		1	31.9
55	Parrot	Box1 I4	91868C	Australian King-Parrot	Cloaca	2019-12-06	Alisterus scapularis	Psittaciformes	Psittaculidae	Mooloolah Valey	NA	Unsp.	0							0							0							0		1	29.1
56	Parrot	Box2 C7	92140E	Rainbow Lorikeet	Eye/Choana	2019-12-10	Trichoglossus moluccanus	Psittaciformes	Psittaculidae	Sippy Downs	Trauma	Trauma (unsp.)	0							0							0							0		0
57	Parrot	Box2 C8	92140C	Rainbow Lorikeet	Cloaca	2019-12-10	Trichoglossus moluccanus	Psittaciformes	Psittaculidae	Sippy Downs	Trauma	Trauma (unsp.)	1	26.6						0							0							0		0
58	Parrot	RL093	101479LI	Rainbow Lorikeet	Liver	2020-12-07	Trichoglossus moluccanus	Psittaciformes	Psittaculidae	Mooloolaba	Trauma	Trauma (unsp.)	1	32.83						0							0							0		0
59	Parrot	RL094	101350LI	Rainbow Lorikeet	Liver	2020-12-07	Trichoglossus moluccanus	Psittaciformes	Psittaculidae	Maroochydore	Trauma	Trauma (unsp.)	0							0							0							0		0
60	Parrot	RL095	101544LI	Rainbow Lorikeet	Liver	2020-12-11	Trichoglossus moluccanus	Psittaciformes	Psittaculidae	Caloundra West	Trauma	Trauma (unsp.)	0							0							0							0		0
61	Parrot	RL096	101711LI	Rainbow Lorikeet	Liver	2020-12-11	Trichoglossus moluccanus	Psittaciformes	Psittaculidae	Mooloolah	Unable to fly or walk, Emaciated	Clinical disease (emaciated)	1	18.53						0							0							0		0
62	Parrot	RL128	104133LI	Rainbow Lorikeet	Liver	2021-12-03	Trichoglossus moluccanus	Psittaciformes	Psittaculidae	Coolum Beach	Trauma	Trauma (unsp.)	0							1	28.67						1	16.77						0		0
63	Parrot	RL129	103942LI	Rainbow Lorikeet	Liver	2021-12-03	Trichoglossus moluccanus	Psittaciformes	Psittaculidae	Mountain Creek	Trauma	Trauma (unsp.)	0							1	28.85	Psittacid herpesvirus 1 isolate BH1362 DNA cleaving/packaging protein (UL17) and host range protein (UL16)	100	622	Psittacidae	JF313326	1	16.51						0		0
64	Parrot	RL130	104134LI	Rainbow Lorikeet	Liver	2021-12-03	Trichoglossus moluccanus	Psittaciformes	Psittaculidae	Coolum Beach	HBC	Trauma (HBC)	0							1	27.17	Psittacid herpesvirus 1 isolate BH1362 DNA cleaving/packaging protein (UL17) and host range protein (UL16)	100	622	Psittacidae	JF313326	0							0		0
65	Parrot	SBL019	101480LI	Scaly-breasted Lorikeet	Liver	2020-12-07	Trichoglossus chlorolepidotus	Psittaciformes	Psittaculidae	Maroochydore	Unable to fly	Other	1	28.21						0							0							0		0
66	Parrot	SBL020	101494LI	Scaly-breasted Lorikeet	Liver	2020-12-11	Trichoglossus chlorolepidotus	Psittaciformes	Psittaculidae	Caloundra	Trauma	Trauma (unsp.)	0							0							0							0		0
67	Parrot	SBL021	101460LI	Scaly-breasted Lorikeet	Liver	2020-12-11	Trichoglossus chlorolepidotus	Psittaciformes	Psittaculidae	Burpengary	Clinical disease (BFD)	Clinical disease (BFD)	1	16.65	Beak and feather disease virus isolate BFDV_AUS_RBL_2012_713	99.23	651	Rainbow lorikeet	KM887943	0							0							0		0
68	Parrot	SBL023	101793LI	Scaly-breasted Lorikeet	Liver	2020-12-19	Trichoglossus chlorolepidotus	Psittaciformes	Psittaculidae	Cabulture	Trauma	Trauma (unsp.)	1	20.73	Beak and feather disease virus isolate BFDV_AUS_RBL_2012_712	99	697	Rainbow lorikeet	KM887942	0							0							0		0
69	Raptor	Box8 D8	101610E	Eastern Grass Owl	Eye/Choana	2020-12-06	Tyto longimembris	Strigiformes	Tytonidae	Gatton	NA	Unsp.	1	32.4						0							0							1	31.53	0
70	Pigeon	CP016	1249592	Crested Pigeon	Liver	2020-12-22	Ocyphaps lophotes	Columbiformes	Columbidae	Eight Mile Plains	Severe soft tissue injuries	Other	0							0							0							0		0
71	Pigeon	CP017	1251394	Crested Pigeon	Liver	2020-12-22	Ocyphaps lophotes	Columbiformes	Columbidae	Liechhardt	Moribund	Other	1	21.35						1	21.31	Psittacid herpesvirus 1 isolate BH1362 DNA cleaving/packaging protein (UL17) and host range protein (UL16)	100	622	Psittacidae	JF313326	1	17.05						1	22.95	0
72	Parrot	RL076	1243771	Rainbow Lorikeet	Liver	2020-12-01	Trichoglossus moluccanus	Psittaciformes	Psittaculidae	Sunnybank	Advanced lorikeet paralysis syndrome	Clinical disease (paralysis)	0							0							0							0		0
73	Parrot	RL077	1243259	Rainbow Lorikeet	Liver	2020-12-01	Trichoglossus moluccanus	Psittaciformes	Psittaculidae	Kingston	Advanced lorikeet paralysis syndrome	Clinical disease (paralysis)	0							0							0							0		0
74	Parrot	RL078	1245501	Rainbow Lorikeet	Liver	2020-12-01	Trichoglossus moluccanus	Psittaciformes	Psittaculidae	Holland Park	Open radius/ulna fracture	Trauma (fracture)	0							0							0							0		0
75	Parrot	RL079	1247013	Rainbow Lorikeet	Liver	2020-12-01	Trichoglossus moluccanus	Psittaciformes	Psittaculidae	Herston	Advanced lorikeet paralysis syndrome	Clinical disease (paralysis)	1	31.87						0							0							0		0
76	Parrot	RL080	1244882	Rainbow Lorikeet	Liver	2020-12-01	Trichoglossus moluccanus	Psittaciformes	Psittaculidae	Kingston	Advanced lorikeet paralysis syndrome	Clinical disease (paralysis)	0							0							0							0		0
77	Parrot	RL081	1244134	Rainbow Lorikeet	Liver	2020-12-01	Trichoglossus moluccanus	Psittaciformes	Psittaculidae	Shailer Park	Cat attack	Animal attack (cat)	0							0							0							0		0
78	Parrot	RL082	1244831	Rainbow Lorikeet	Liver	2020-12-01	Trichoglossus moluccanus	Psittaciformes	Psittaculidae	Goodna	Advanced lorikeet paralysis syndrome	Clinical disease (paralysis)	0							0							0							0		0
79	Parrot	RL098	1248177	Rainbow Lorikeet	Liver	2020-12-22	Trichoglossus moluccanus	Psittaciformes	Psittaculidae	Brighton	Advanced lorikeet paralysis syndrome	Clinical disease (paralysis)	1	27.66						0							0							0		0
80	Parrot	RL099	1248872	Rainbow Lorikeet	Liver	2020-12-22	Trichoglossus moluccanus	Psittaciformes	Psittaculidae	Carina	Advanced lorikeet paralysis syndrome	Clinical disease (paralysis)	0							0							0							0		0
81	Parrot	SBL012	1244865	Scaly-breasted Lorikeet	Liver	2020-12-01	Trichoglossus chlorolepidotus	Psittaciformes	Psittaculidae	Lutwyche	Advanced lorikeet paralysis syndrome	Clinical disease (paralysis)	1	31.67						0							0							0		0
82	Parrot	SBL024	1249832	Scaly-breasted Lorikeet	Liver	2020-12-22	Trichoglossus chlorolepidotus	Psittaciformes	Psittaculidae	South Brisbane	Advanced lorikeet paralysis syndrome	Clinical disease (paralysis)	0							0							0							0		0
83	Pigeon	Box2 C8	94108E	Spotted Dove	Eye/Choana	2020-02-11	Spilopelia chinensis	Columbiformes	Columbidae	Elimbah	Trauma	Trauma (unsp.)	1	25.4	Beak and feather disease virus strain AR02	98.1	692	Rosy-faced lovebird	AY521235	0							1	13.4						0		0
84	Pigeon	Box2 C9	94108C	Spotted Dove	Cloaca	2020-02-11	Spilopelia chinensis	Columbiformes	Columbidae	Elimbah	Trauma	Trauma (unsp.)	1	27.7						0							0							0		0
85	Pigeon	Box2 C9(10)	26022020E	White-headed Pigeon	Eye/Choana	2020-02-26	Columba leucomela	Columbiformes	Columbidae	NA	NA	Unsp.	1	28.7	Beak and feather disease virus strain AR02	98.1	703	Rosy-faced lovebird	AY521235	0							0							0		0
86	Pigeon	Box2 D1	26022019C	White-headed Pigeon	Cloaca	2020-02-26	Columba leucomela	Columbiformes	Columbidae	NA	NA	Unsp.	1	29.5						0							0							0		0
87	Pigeon	Box2 D2	94703E	Rose Crowned Fruit-Dove	Eye/Choana	2020-02-26	Ptilinopus regina	Columbiformes	Columbidae	Elimbah	Trauma	Trauma (unsp.)	1	29.3						0							0							0		0
88	Pigeon	Box2 D3	94703C	Rose Crowned Fruit-Dove	Cloaca	2020-02-26	Ptilinopus regina	Columbiformes	Columbidae	Elimbah	Trauma	Trauma (unsp.)	1	29.9	Beak and feather disease virus isolate 04-604-QD2-GGC-WA	98.6	686	Gang-gang cockatoo	KF499132	0							0							0		0
89	Pigeon	Box2 D4	94367E	Bar-shouldered Dove	Eye/Choana	2020-02-18	Geopelia humeralis	Columbiformes	Columbidae	Ningi	Trauma (eye injury)	Trauma (other)	1	29.5	Beak and feather disease virus isolate 04-604-QD2-GGC-WA	98.6	694	Gang-gang cockatoo	KF499132	0							1	29.71						0		0
90	Pigeon	Box2 D5	94367C	Bar-shouldered Dove	Cloaca	2020-02-18	Geopelia humeralis	Columbiformes	Columbidae	Ningi	Trauma (eye injury)	Trauma (other)	0							0							0							1	28.71	0
91	Pigeon	Box2 D6	94389E	Crested Pigeon	Eye/Choana	2020-02-18	Ocyphaps lophotes	Columbiformes	Columbidae	Caboolture	Trauma	Trauma (unsp.)	0							0							0							0		0
92	Pigeon	Box2 D7	94389C	Crested Pigeon	Cloaca	2020-02-18	Ocyphaps lophotes	Columbiformes	Columbidae	Caboolture	Trauma	Trauma (unsp.)	0							0							0							0		0
93	Pigeon	Box2 D8	94403E	Crested Pigeon	Eye/Choana	2020-02-18	Ocyphaps lophotes	Columbiformes	Columbidae	Beerburrum	Emaciated	Clinical disease (emaciated)	1	29.1	Beak and feather disease virus isolate 04-604-QD2-GGC-WA	98.6	692	Gang-gang cockatoo	KF499132	0							0							0		1	35.5
94	Pigeon	Box2 D9	94403C	Crested Pigeon	Cloaca	2020-02-18	Ocyphaps lophotes	Columbiformes	Columbidae	Beerburrum	Emaciated	Clinical disease (emaciated)	1	28						0							0							0		1	35.6
95	Pigeon	Box2 D9(10)	94425E	Crested Pigeon	Eye/Choana	2020-02-18	Ocyphaps lophotes	Columbiformes	Columbidae	Buderim	Clinical disease (unwell)	Clinical disease (unsp.)	1	29.2	Beak and feather disease virus isolate 04-604-QD2-GGC-WA	98.4	692	Gang-gang cockatoo	KF499132	0							0							0		0
96	Pigeon	Box2 E1	94425C	Crested Pigeon	Cloaca	2020-02-18	Ocyphaps lophotes	Columbiformes	Columbidae	Buderim	Clinical disease (unwell)	Clinical disease (unsp.)	1	27.8						0							0							0		1	34.4
97	Kingfisher	Box6 J9	94260E	Laughing Kookaburra	Eye/Choana	2020-02-11	Dacelo novaeguinea	Coraciiformes	Alcedinidae	D'Aguilar	Trauma	Trauma (unsp.)	1	32.1						0							0							0		0
98	Kingfisher	Box6 J9(10)	94260C	Laughing Kookaburra	Cloaca	2020-02-11	Dacelo novaeguinea	Coraciiformes	Alcedinidae	D'Aguilar	Trauma	Trauma (unsp.)	1	25.2	Beak and feather disease virus strain AR02	98.1	690	Rosy-faced lovebird	AY521235	0							0							0		0
99	Kingfisher	Box7 A3	94106E	Sacred Kingfisher	Eye/Choana	2020-02-11	Todiramphus sanctus	Coraciiformes	Alcedinidae	Redcliffe	Trauma	Trauma (unsp.)	1	27.1						0							0							0		0
100	Kingfisher	Box7 A4	94106C	Sacred Kingfisher	Cloaca	2020-02-11	Todiramphus sanctus	Coraciiformes	Alcedinidae	Redcliffe	Trauma	Trauma (unsp.)	1	26.5	Beak and feather disease virus strain AR02	98.1	694	Rosy-faced lovebird	AY521235	0							0							0		0
101	Kingfisher	Box7 B5	94153E	Laughing Kookaburra	Eye/Choana	2020-02-14	Dacelo novaeguinea	Coraciiformes	Alcedinidae	Sippy Downs	Trauma	Trauma (unsp.)	1	29.2	Beak and feather disease virus isolate 04-604-QD2-GGC-WA	98.6	690	Gang-gang cockatoo	KF499132	0							0							0		0
102	Kingfisher	Box7 B6	94153C	Laughing Kookaburra	Cloaca	2020-02-14	Dacelo novaeguinea	Coraciiformes	Alcedinidae	Sippy Downs	Trauma	Trauma (unsp.)	0							0							0							0		0
103	Kingfisher	Box7 C1	94372E	Azure Kingfisher	Eye/Choana	2020-02-18	Ceyx azureus	Coraciiformes	Alcedinidae	Craignish	Trauma	Trauma (unsp.)	0							0							0							0		0
104	Kingfisher	Box7 C2	94372C	Azure Kingfisher	Cloaca	2020-02-18	Ceyx azureus	Coraciiformes	Alcedinidae	Craignish	Trauma	Trauma (unsp.)	1	29.3	Beak and feather disease virus isolate CS15-0142-MKL-VIC-2015	97.9	686	Musk lorikeet	KX449319	0							0							0		1	32.3
105	Kingfisher	Box7 C3	21022020E	Forest Kingfisher	Eye/Choana	2020-02-21	Todiramphus macleayii	Coraciiformes	Alcedinidae	NA	NA	Unsp.	1	28.8	Beak and feather disease virus isolate 04-604-QD2-GGC-WA	96.93	652	Gang-gang cockatoo	KF499132	0							0							0		0
106	Kingfisher	Box7 C4	21022020C	Forest Kingfisher	Cloaca	2020-02-21	Todiramphus macleayii	Coraciiformes	Alcedinidae	NA	NA	Unsp.	1	30						0							0							1	28.38	0
107	Kingfisher	Box7 C5	94487E	Sacred Kingfisher	Eye/Choana	2020-02-21	Todiramphus sanctus	Coraciiformes	Alcedinidae	NA	HBC	Trauma (HBC)	1	27.2	Beak and feather disease virus isolate BFDV_AUS_04_696	98.3	692	Eclectus parrot	KF688573	1	29.29						0							0		0
108	Kingfisher	Box7 C6	94487C	Sacred Kingfisher	Cloaca	2020-02-21	Todiramphus sanctus	Coraciiformes	Alcedinidae	NA	HBC	Trauma (HBC)	1	30.9						0							0							1	33.29	0
109	Parrot	Box2 A7	4022020E	Sulphur-crested Cockatoo	Eye/Choana	2020-02-04	Cacatua galerita	Psittaciformes	Cacatuidae	NA	NA	Unsp.	0							0							0							0		0
110	Parrot	Box2 A8	4022020C	Sulphur-crested Cockatoo	Cloaca	2020-02-04	Cacatua galerita	Psittaciformes	Cacatuidae	NA	NA	Unsp.	0							0							0							0		0
111	Parrot	Box2 A9	94111E	Little Corella	Eye/Choana	2020-02-11	Cacatua sanguinea	Psittaciformes	Cacatuidae	Caboolture	Clinical disease (BFD)	Clinical disease (BFD)	1	27.2	Beak and feather disease virus strain AR02	98.1	703	Rosy-faced lovebird	AY521235	0							0							0		1	33.2
112	Parrot	Box2 A9(10)	94111C	Little Corella	Cloaca	2020-02-11	Cacatua sanguinea	Psittaciformes	Cacatuidae	Caboolture	Clinical disease (BFD)	Clinical disease (BFD)	1	27.3						0							0							0		0
113	Parrot	Box2 B5	94348E	Sulphur-crested Cockatoo	Eye/Choana	2020-02-18	Cacatua galerita	Psittaciformes	Cacatuidae	Mooloolaba	Clinical disease (BFD)	Clinical disease (BFD)	1	23.6						0							0							0		0
114	Parrot	Box2 B6	94348C	Sulphur-crested Cockatoo	Cloaca	2020-02-18	Cacatua galerita	Psittaciformes	Cacatuidae	Mooloolaba	Clinical disease (BFD)	Clinical disease (BFD)	1	22						0							0							0		0
115	Parrot	Box2 H2	94081E	Rainbow Lorikeet	Eye/Choana	2020-02-04	Trichoglossus moluccanus	Psittaciformes	Psittaculidae	Maroochydore	Clinical disease (LPS)	Clinical disease (paralysis)	0							0							0							0		1	34.1
116	Parrot	Box2 H3	94081C	Rainbow Lorikeet	Cloaca	2020-02-04	Trichoglossus moluccanus	Psittaciformes	Psittaculidae	Maroochydore	Clinical disease (LPS)	Clinical disease (paralysis)	0							0							0							0		0
117	Parrot	Box2 H4	94071E	Rainbow Lorikeet	Eye/Choana	2020-02-04	Trichoglossus moluccanus	Psittaciformes	Psittaculidae	Maroochydore	Trauma	Trauma (unsp.)	0							0							0							0		1	33.4
118	Parrot	Box2 H5	94071C	Rainbow Lorikeet	Cloaca	2020-02-04	Trichoglossus moluccanus	Psittaciformes	Psittaculidae	Maroochydore	Trauma	Trauma (unsp.)	0							0							0							0		0
119	Parrot	Box2 H6	93934E	Rainbow Lorikeet	Eye/Choana	2020-02-04	Trichoglossus moluccanus	Psittaciformes	Psittaculidae	Morrayfield	NA	Unsp.	0							0							0							0		1	32.9
120	Parrot	Box2 H7	93934C	Rainbow Lorikeet	Cloaca	2020-02-04	Trichoglossus moluccanus	Psittaciformes	Psittaculidae	Morrayfield	NA	Unsp.	0							0							0							0		1	33.2
121	Parrot	Box2 H8	93958E	Rainbow Lorikeet	Eye/Choana	2020-02-04	Trichoglossus moluccanus	Psittaciformes	Psittaculidae	Forest Glen	Trauma	Trauma (unsp.)	0							0							0							0		0
122	Parrot	Box2 H9	93958C	Rainbow Lorikeet	Cloaca	2020-02-04	Trichoglossus moluccanus	Psittaciformes	Psittaculidae	Forest Glen	Trauma	Trauma (unsp.)	0							0							0							0		0
123	Parrot	Box2 I1	94084E	Rainbow Lorikeet	Eye/Choana	2020-02-04	Trichoglossus moluccanus	Psittaciformes	Psittaculidae	Caboulture	Trauma	Trauma (unsp.)	0							0							0							0		0
124	Parrot	Box2 I2	94084C	Rainbow Lorikeet	Cloaca	2020-02-04	Trichoglossus moluccanus	Psittaciformes	Psittaculidae	Caboulture	Trauma	Trauma (unsp.)	0							0							0							0		0
125	Parrot	Box2 I3	94083E	Rainbow Lorikeet	Eye/Choana	2020-02-04	Trichoglossus moluccanus	Psittaciformes	Psittaculidae	Caloundra	Trauma	Trauma (unsp.)	0							0							0							0		0
126	Parrot	Box2 I4	94083C	Rainbow Lorikeet	Cloaca	2020-02-04	Trichoglossus moluccanus	Psittaciformes	Psittaculidae	Caloundra	Trauma	Trauma (unsp.)	0							0							0							0		0
127	Parrot	Box2 I5	93919E	Rainbow Lorikeet	Eye/Choana	2020-02-04	Trichoglossus moluccanus	Psittaciformes	Psittaculidae	Caloundra	Clinical disease (LPS)	Clinical disease (paralysis)	0							0							0							0		0
128	Parrot	Box2 I6	93919C	Rainbow Lorikeet	Cloaca	2020-02-04	Trichoglossus moluccanus	Psittaciformes	Psittaculidae	Caloundra	Clinical disease (LPS)	Clinical disease (paralysis)	0							0							0							0		0
129	Parrot	Box2 I7	94070E	Rainbow Lorikeet	Eye/Choana	2021-02-04	Trichoglossus moluccanus	Psittaciformes	Psittaculidae	Maroochydore	Trauma	Trauma (unsp.)	0							0							0							0		0
130	Parrot	Box2 I8	94070C	Rainbow Lorikeet	Cloaca	2021-02-04	Trichoglossus moluccanus	Psittaciformes	Psittaculidae	Maroochydore	Trauma	Trauma (unsp.)	0							0							0							0		0
131	Parrot	Box3 A1	94087E	Rainbow Lorikeet	Eye/Choana	2020-02-04	Trichoglossus moluccanus	Psittaciformes	Psittaculidae	Maroochydore	Animal attack (dog)	Animal attack (dog)	0							0							0							0		0
132	Parrot	Box3 A2	94087C	Rainbow Lorikeet	Cloaca	2020-02-04	Trichoglossus moluccanus	Psittaciformes	Psittaculidae	Maroochydore	Animal attack (dog)	Animal attack (dog)	0							0							0							0		0
133	Parrot	Box3 A3	94074E	Scaly-breasted Lorikeet	Eye/Choana	2020-02-04	Trichoglossus chlorolepidotus	Psittaciformes	Psittaculidae	Maroochydore	Emaciated	Clinical disease (emaciated)	0							0							0							0		0
134	Parrot	Box3 A4	94074C	Scaly-breasted Lorikeet	Cloaca	2020-02-04	Trichoglossus chlorolepidotus	Psittaciformes	Psittaculidae	Maroochydore	Emaciated	Clinical disease (emaciated)	0							0							0							0		1	34.5
135	Parrot	Box3 A5	94279E	Rainbow Lorikeet	Eye/Choana	2020-02-11	Trichoglossus moluccanus	Psittaciformes	Psittaculidae	Currimundi	Clinical disease (poxvirus)	Clinical disease (poxvirus)	0							0							0							0		0
136	Parrot	Box3 A6	94279C	Rainbow Lorikeet	Cloaca	2020-02-11	Trichoglossus moluccanus	Psittaciformes	Psittaculidae	Currimundi	Clinical disease (poxvirus)	Clinical disease (poxvirus)	0							0							0							0		0
137	Parrot	Box3 A7	94265E	Scaly-breasted Lorikeet	Eye/Choana	2020-02-11	Trichoglossus chlorolepidotus	Psittaciformes	Psittaculidae	Caloundra	Animal attack	Animal attack (unsp.)	0							0							0							0		0
138	Parrot	Box3 A8	94265C	Scaly-breasted Lorikeet	Cloaca	2020-02-11	Trichoglossus chlorolepidotus	Psittaciformes	Psittaculidae	Caloundra	Animal attack	Animal attack (unsp.)	0							0							0							0		0
139	Parrot	Box3 B2	88231E	Rainbow Lorikeet	Eye/Choana	2020-02-14	Trichoglossus moluccanus	Psittaciformes	Psittaculidae	Buderim	Trauma	Trauma (unsp.)	0							0							0							0		0
140	Parrot	Box3 B3	88231C	Rainbow Lorikeet	Cloaca	2020-02-14	Trichoglossus moluccanus	Psittaciformes	Psittaculidae	Buderim	Trauma	Trauma (unsp.)	0							0							0							0		0
141	Parrot	Box3 B4	94205E	Australian King-Parrot	Eye/Choana	2020-02-14	Alisterus scapularis	Psittaciformes	Psittaculidae	Buderim	Trauma	Trauma (unsp.)	1	28.3						0							0							0		1	32
142	Parrot	Box3 B5	94205C	Australian King-Parrot	Cloaca	2020-02-14	Alisterus scapularis	Psittaciformes	Psittaculidae	Buderim	Trauma	Trauma (unsp.)	1	32.3						0							0							0		0
143	Parrot	Box3 B6	4022020E	Rainbow Lorikeet	Eye/Choana	2020-02-04	Trichoglossus moluccanus	Psittaciformes	Psittaculidae	Maroochydore	NA	Unsp.	0							0							0							0		0
144	Parrot	Box3 B7	4022020C	Rainbow Lorikeet	Cloaca	2020-02-04	Trichoglossus moluccanus	Psittaciformes	Psittaculidae	Maroochydore	NA	Unsp.	0							0							0							0		0
145	Parrot	Box3 B8	4022020E	Rainbow Lorikeet	Eye/Choana	2020-02-04	Trichoglossus moluccanus	Psittaciformes	Psittaculidae	Caloundra	Trauma	Trauma (unsp.)	0							0							0							0		0
146	Parrot	Box3 B9	104022020C	Rainbow Lorikeet	Cloaca	2020-02-04	Trichoglossus moluccanus	Psittaciformes	Psittaculidae	Caloundra	Trauma	Trauma (unsp.)	0							0							0							0		0
147	Parrot	RL121	103461LI	Rainbow Lorikeet	Liver	2021-02-12	Trichoglossus moluccanus	Psittaciformes	Psittaculidae	Caboolture	RPS, not walking/flying	Other	0							1	24.61						1	18.89						0		0
148	Parrot	RL122	103442LI	Rainbow Lorikeet	Liver	2021-02-12	Trichoglossus moluccanus	Psittaciformes	Psittaculidae	Buderim	Emaciated	Clinical disease (emaciated)	0							1	26.73						1	17.89						0		0
149	Parrot	SBL067	103571LI	Scaly-breasted Lorikeet	Liver	2021-02-12	Trichoglossus chlorolepidotus	Psittaciformes	Psittaculidae	Moffat Beach	Emaciated	Clinical disease (emaciated)	1	30.51						0							0							0		0
150	Parrot	SBL068	103769LI	Scaly-breasted Lorikeet	Liver	2021-02-12	Trichoglossus chlorolepidotus	Psittaciformes	Psittaculidae	Aroona	HBC	Trauma (HBC)	1	25.51						0							0							0		0
151	Parrot	SBL069	103578LI	Scaly-breasted Lorikeet	Liver	2021-02-12	Trichoglossus chlorolepidotus	Psittaciformes	Psittaculidae	Maroochydore	Trauma	Trauma (unsp.)	1	27.78						0							0							0		0
152	Raptor	Box6 J3	94091E	Southern Boobook	Eye/Choana	2020-02-04	Ninox boobook	Strigiformes	Strigidae	Forest Glen	Trauma	Trauma (unsp.)	0							0							0							0		0
153	Raptor	Box6 J4	94091C	Southern Boobook	Cloaca	2020-02-04	Ninox boobook	Strigiformes	Strigidae	Forest Glen	Trauma	Trauma (unsp.)	0							0							0							0		0
154	Pigeon	CP029	1259465	Crested Pigeon	Liver	2021-02-14	Ocyphaps lophotes	Columbiformes	Columbidae	Rochedale South	Emaciated	Clinical disease (emaciated)	1	22.71						1	23.29						1	12.77						1	14.13	0
155	Parrot	RL124	1259889	Rainbow Lorikeet	Liver	2021-02-14	Trichoglossus moluccanus	Psittaciformes	Psittaculidae	Kallangur	Advanced lorikeet paralysis syndrome	Clinical disease (paralysis)	0							1	27.14						1	16.13						0		0
156	Parrot	SBL070	1260830	Scaly-breasted Lorikeet	Liver	2021-02-14	Trichoglossus chlorolepidotus	Psittaciformes	Psittaculidae	Kippa-ring	PBFD	Clinical disease (BFD)	1	23.47						0							0							0		0
157	Pigeon	Box2 C4	93285E	Crested Pigeon	Eye/Choana	2020-01-14	Ocyphaps lophotes	Columbiformes	Columbidae	Deception Bay	Emaciated	Clinical disease (emaciated)	0							0							0							0		0
158	Pigeon	Box2 C5	93285C	Crested Pigeon	Cloaca	2020-01-14	Ocyphaps lophotes	Columbiformes	Columbidae	Deception Bay	Emaciated	Clinical disease (emaciated)	0							0							0							0		1	32
159	Pigeon	Box2 C6	93746E	Bar-shouldered Dove	Eye/Choana	2020-01-24	Geopelia humeralis	Columbiformes	Columbidae	Mount Mellum	Trauma	Trauma (unsp.)	0							0							0							0		1	26.8
160	Pigeon	Box2 C7	93746C	Bar-shouldered Dove	Cloaca	2020-01-24	Geopelia humeralis	Columbiformes	Columbidae	Mount Mellum	Trauma	Trauma (unsp.)	0							0							0							0		0
161	Pigeon	CP024	103086	Crested Pigeon	Liver	2021-01-29	Ocyphaps lophotes	Columbiformes	Columbidae	Mooloolah	Animal attack (cat)	Animal attack (cat)	1	24.28						0							1	17.73						1	12.66	0
162	Pigeon	CP028	No data	Crested Pigeon	Liver	2021-01-23	Ocyphaps lophotes	Columbiformes	Columbidae	Rolleston	HBC	Trauma (HBC)	1	16.37						0							1	16.61						1	13.09	0
163	Kingfisher	Box6 D5	93299E	Laughing Kookaburra	Eye/Choana	2020-01-14	Dacelo novaeguinea	Coraciiformes	Alcedinidae	Buderim	Trauma	Trauma (unsp.)	0							0							0							0		0
164	Kingfisher	Box6 D6	93299C	Laughing Kookaburra	Cloaca	2020-01-14	Dacelo novaeguinea	Coraciiformes	Alcedinidae	Buderim	Trauma	Trauma (unsp.)	0							0							0							0		1	31.6
165	Kingfisher	Box6 F3	93616E	Laughing Kookaburra	Eye/Choana	2020-01-24	Dacelo novaeguinea	Coraciiformes	Alcedinidae	Rosemount	HBC	Trauma (HBC)	0							0							0							0		1	30.8
166	Kingfisher	Box6 F4	93616C	Laughing Kookaburra	Cloaca	2020-01-24	Dacelo novaeguinea	Coraciiformes	Alcedinidae	Rosemount	HBC	Trauma (HBC)	0							0							1	28.62						0		1	31.7
167	Kingfisher	LK050	102503	Laughing Kookaburra	Liver	2021-01-08	Dacelo novaeguinea	Coraciiformes	Alcedinidae	Chevallum	HBC	Trauma (HBC)	0							0							0							0		0
168	Kingfisher	LK051	102517	Laughing Kookaburra	Liver	2021-01-08	Dacelo novaeguinea	Coraciiformes	Alcedinidae	Beerwah	HBC	Trauma (HBC)	0							0							0							0		0
169	Kingfisher	LK052	103142	Laughing Kookaburra	Liver	2021-01-29	Dacelo novaeguinea	Coraciiformes	Alcedinidae	Eudlo	HBC	Trauma (HBC)	0							0							0							0		0
170	Raptor	Box6 D7	93148E	Brown Falcon	Eye/Choana	2020-01-14	Falco berigora	Falconiformes	Falconidae	Yandina	Trauma	Trauma (unsp.)	0							0							0							0		0
171	Raptor	Box6 D8	93148C	Brown Falcon	Cloaca	2020-01-14	Falco berigora	Falconiformes	Falconidae	Yandina	Trauma	Trauma (unsp.)	0							0							0							0		1	32.3
172	Parrot	Box1 F8	93466E	Galah	Eye/Choana	2020-01-14	Eolophus roseicapilla	Psittaciformes	Cacatuidae	Woombye	Trauma	Trauma (unsp.)	0							0							0							0		0
173	Parrot	Box1 F9	93466C	Galah	Cloaca	2020-01-14	Eolophus roseicapilla	Psittaciformes	Cacatuidae	Woombye	Trauma	Trauma (unsp.)	0							0							0							0		1	32.3
174	Parrot	Box1 G1	94055E	Galah	Eye/Choana	2020-01-31	Eolophus roseicapilla	Psittaciformes	Cacatuidae	Stanmore	Trauma	Trauma (unsp.)	0							0							0							0		1	34.2
175	Parrot	Box1 G2	94055C	Galah	Cloaca	2020-01-31	Eolophus roseicapilla	Psittaciformes	Cacatuidae	Stanmore	Trauma	Trauma (unsp.)	0							0							0							0		0
176	Parrot	Box1 I7	93645E	Little Corella	Eye/Choana	2020-01-28	Cacatua sanguinea	Psittaciformes	Cacatuidae	NA	NA	Unsp.	0							0							0							0		0
177	Parrot	Box1 I8	93645C	Little Corella	Cloaca	2020-01-28	Cacatua sanguinea	Psittaciformes	Cacatuidae	NA	NA	Unsp.	0							0							0							0		1	34.1
178	Parrot	Box2 D4	93194E	Rainbow Lorikeet	Eye/Choana	2020-01-10	Trichoglossus moluccanus	Psittaciformes	Psittaculidae	Mountain Creek	Trauma (injured)	Trauma (unsp.)	0							0							0							0		0
179	Parrot	Box2 D5	93194C	Rainbow Lorikeet	Cloaca	2020-01-10	Trichoglossus moluccanus	Psittaciformes	Psittaculidae	Mountain Creek	Trauma (injured)	Trauma (unsp.)	0							0							0							0		0
180	Parrot	Box2 D6	93204E	Australian King-Parrot	Eye/Choana	2020-01-10	Alisterus scapularis	Psittaciformes	Psittaculidae	NA	NA	Unsp.	0							0							0							0		0
181	Parrot	Box2 D7	93204C	Australian King-Parrot	Cloaca	2020-01-10	Alisterus scapularis	Psittaciformes	Psittaculidae	NA	NA	Unsp.	0							0							0							0		1	27.5
182	Parrot	Box2 D8	93289E	Rainbow Lorikeet	Eye/Choana	2020-01-14	Trichoglossus moluccanus	Psittaciformes	Psittaculidae	Maroochydore	NA	Unsp.	0							0							0							0		1	32.2
183	Parrot	Box2 D9	93289C	Rainbow Lorikeet	Cloaca	2020-01-14	Trichoglossus moluccanus	Psittaciformes	Psittaculidae	Maroochydore	NA	Unsp.	0							0							0							0		1	34.1
184	Parrot	Box2 E1	93464E	Scaly-breasted Lorikeet	Eye/Choana	2020-01-14	Trichoglossus chlorolepidotus	Psittaciformes	Psittaculidae	Bokarina	Trauma	Trauma (unsp.)	0							0							0							0		1	30.9
185	Parrot	Box2 E2	93464C	Scaly-breasted Lorikeet	Cloaca	2020-01-14	Trichoglossus chlorolepidotus	Psittaciformes	Psittaculidae	Bokarina	Trauma	Trauma (unsp.)	1	32.3						0							0							0		1	32.7
186	Parrot	Box2 E3	93287E	Rainbow Lorikeet	Eye/Choana	2020-01-14	Trichoglossus moluccanus	Psittaciformes	Psittaculidae	Palmwoods	Trauma	Trauma (unsp.)	0							0							0							0		0
187	Parrot	Box2 E4	93287C	Rainbow Lorikeet	Cloaca	2020-01-14	Trichoglossus moluccanus	Psittaciformes	Psittaculidae	Palmwoods	Trauma	Trauma (unsp.)	0							0							0							0		1	26.5
188	Parrot	Box2 E5	93440E	Rainbow Lorikeet	Eye/Choana	2020-01-21	Trichoglossus moluccanus	Psittaciformes	Psittaculidae	Buderim	NA	Unsp.	0							0							0							0		1	31.9
189	Parrot	Box2 E6	93440C	Rainbow Lorikeet	Cloaca	2020-01-21	Trichoglossus moluccanus	Psittaciformes	Psittaculidae	Buderim	NA	Unsp.	0							0							0							0		1	27.6
190	Parrot	Box2 E7	93657E	Rainbow Lorikeet	Eye/Choana	2020-01-21	Trichoglossus moluccanus	Psittaciformes	Psittaculidae	Beerwah	NA	Unsp.	0							0							0							0		0
191	Parrot	Box2 E8	93657C	Rainbow Lorikeet	Cloaca	2020-01-21	Trichoglossus moluccanus	Psittaciformes	Psittaculidae	Beerwah	NA	Unsp.	0							0							0							0		1	29.8
192	Parrot	Box2 E9	93467E	Rainbow Lorikeet	Eye/Choana	2020-01-21	Trichoglossus moluccanus	Psittaciformes	Psittaculidae	Caboolture	Trauma	Trauma (unsp.)	1	29.5						0							0							0		0
193	Parrot	Box2 F1	93467C	Rainbow Lorikeet	Cloaca	2020-01-21	Trichoglossus moluccanus	Psittaciformes	Psittaculidae	Caboolture	Trauma	Trauma (unsp.)	0							0							0							0		0
194	Parrot	Box2 F2	93602E	Rainbow Lorikeet	Eye/Choana	2020-01-21	Trichoglossus moluccanus	Psittaciformes	Psittaculidae	Caloundra	Trauma	Trauma (unsp.)	0							0							0							0		1	32.5
195	Parrot	Box2 F3	93602C	Rainbow Lorikeet	Cloaca	2020-01-21	Trichoglossus moluccanus	Psittaciformes	Psittaculidae	Caloundra	Trauma	Trauma (unsp.)	0							0							0							0		0
196	Parrot	Box2 F4	93707E	Rainbow Lorikeet	Eye/Choana	2020-01-24	Trichoglossus moluccanus	Psittaciformes	Psittaculidae	Maroochydore	Trauma	Trauma (unsp.)	0							0							0							0		0
197	Parrot	Box2 F5	93707C	Rainbow Lorikeet	Cloaca	2020-01-24	Trichoglossus moluccanus	Psittaciformes	Psittaculidae	Maroochydore	Trauma	Trauma (unsp.)	0							0							0							0		1	32.4
198	Parrot	Box2 F6	93618E	Rainbow Lorikeet	Eye/Choana	2020-01-24	Trichoglossus moluccanus	Psittaciformes	Psittaculidae	Maroochydore	Clinical disease (unwell)	Clinical disease (unsp.)	1	32.3						0							0							0		1	28.2
199	Parrot	Box2 F7	93618C	Rainbow Lorikeet	Cloaca	2020-01-24	Trichoglossus moluccanus	Psittaciformes	Psittaculidae	Maroochydore	Clinical disease (unwell)	Clinical disease (unsp.)	0							0							0							0		1	30.7
200	Parrot	Box2 F8	93708E	Rainbow Lorikeet	Eye/Choana	2020-01-24	Trichoglossus moluccanus	Psittaciformes	Psittaculidae	Mooloolaba	Trauma	Trauma (unsp.)	0							0							0							0		1	32.3
201	Parrot	Box2 F9	93708C	Rainbow Lorikeet	Cloaca	2020-01-24	Trichoglossus moluccanus	Psittaciformes	Psittaculidae	Mooloolaba	Trauma	Trauma (unsp.)	0							0							0							0		0
202	Parrot	Box2 G1	93703E	Rainbow Lorikeet	Eye/Choana	2020-01-24	Trichoglossus moluccanus	Psittaciformes	Psittaculidae	Maroochydore	Trauma	Trauma (unsp.)	0							0							0							0		0
203	Parrot	Box2 G2	93703C	Rainbow Lorikeet	Cloaca	2020-01-24	Trichoglossus moluccanus	Psittaciformes	Psittaculidae	Maroochydore	Trauma	Trauma (unsp.)	0							0							0							0		0
204	Parrot	Box2 G3	93677E	Rainbow Lorikeet	Eye/Choana	2020-01-24	Trichoglossus moluccanus	Psittaciformes	Psittaculidae	Little Mountain	Trauma	Trauma (unsp.)	0							0							0							0		0
205	Parrot	Box2 G4	93677C	Rainbow Lorikeet	Cloaca	2020-01-24	Trichoglossus moluccanus	Psittaciformes	Psittaculidae	Little Mountain	Trauma	Trauma (unsp.)	0							0							0							0		0
206	Parrot	Box2 G5	94063E	Rainbow Lorikeet	Eye/Choana	2020-01-31	Trichoglossus moluccanus	Psittaciformes	Psittaculidae	Mooloolaba	NA	Unsp.	0							0							0							0		1	32.1
207	Parrot	Box2 G6	94063C	Rainbow Lorikeet	Cloaca	2020-01-31	Trichoglossus moluccanus	Psittaciformes	Psittaculidae	Mooloolaba	NA	Unsp.	0							0							0							0		1	32
208	Parrot	Box2 G7	93843E	Rainbow Lorikeet	Eye/Choana	2019-01-31	Trichoglossus moluccanus	Psittaciformes	Psittaculidae	Caloundra	Clinical disease (LPS)	Clinical disease (paralysis)	0							0							0							0		0
209	Parrot	Box2 G8	93843C	Rainbow Lorikeet	Cloaca	2019-01-31	Trichoglossus moluccanus	Psittaciformes	Psittaculidae	Caloundra	Clinical disease (LPS)	Clinical disease (paralysis)	0							0							0							0		1	32.2
210	Parrot	Box2 G9	93860E	Rainbow Lorikeet	Eye/Choana	2020-01-31	Trichoglossus moluccanus	Psittaciformes	Psittaculidae	Nambour	Trauma	Trauma (unsp.)	0							0							0							0		0
211	Parrot	Box2 H1	93860C	Rainbow Lorikeet	Cloaca	2020-01-31	Trichoglossus moluccanus	Psittaciformes	Psittaculidae	Nambour	Trauma	Trauma (unsp.)	0							0							0							0		1	32.6
212	Parrot	RL108	102330LI	Rainbow Lorikeet	Liver	2021-01-08	Trichoglossus moluccanus	Psittaciformes	Psittaculidae	Burpengary East	HBC	Trauma (HBC)	0							1	21.7						1	17.8						0		0
213	Parrot	SBL043	102340LI	Scaly-breasted Lorikeet	Liver	2021-01-08	Trichoglossus chlorolepidotus	Psittaciformes	Psittaculidae	Mountain Creek	LPS	Clinical disease (paralysis)	1	26.97						0							0							0		0
214	Parrot	SBL044	102772LI	Scaly-breasted Lorikeet	Liver	2021-01-29	Trichoglossus chlorolepidotus	Psittaciformes	Psittaculidae	Aroona	Clinical disease (BFD)	Clinical disease (BFD)	1	15.82	Beak and feather disease virus isolate BFDV_AUS_RBL_2012_712	99	702	Rainbow lorikeet	KM887942	0							0							0		0
215	Parrot	SBL045	103106LI	Scaly-breasted Lorikeet	Liver	2021-01-29	Trichoglossus chlorolepidotus	Psittaciformes	Psittaculidae	Palmview	Trauma, PBFDV	Clinical disease (BFD)	1	12.75	Beak and feather disease virus isolate BFDV_AUS_RBL_2012_713	98.98	684	Rainbow lorikeet	KM887943	0							0							0		0
216	Raptor	Box6 F1	93689E	Southern Boobook	Eye/Choana	2020-01-24	Ninox boobook	Strigiformes	Strigidae	Maleny	Trauma	Trauma (unsp.)	0							0							0							0		1	30.9
217	Raptor	Box6 F2	93689C	Southern Boobook	Cloaca	2020-01-24	Ninox boobook	Strigiformes	Strigidae	Maleny	Trauma	Trauma (unsp.)	0							0							0							0		1	32.3
218	Raptor	Box1 B6	87649E	Pacific Baza	Eye/Choana	2019-07-20	Aviceda subcristata	Accipitriformes	Accipitridae	Bli Bli	HBC	Trauma (HBC)	0							0							0							0		0
219	Raptor	Box1 B7	87649C	Pacific Baza	Cloaca	2019-07-20	Aviceda subcristata	Accipitriformes	Accipitridae	Bli Bli	HBC	Trauma (HBC)	0							0							0							0		0
220	Raptor	Box1 B8	87684E	Pacific Baza	Eye/Choana	2019-07-23	Aviceda subcristata	Accipitriformes	Accipitridae	Woombye	HBC	Trauma (HBC)	0							0							0							0		0
221	Raptor	Box1 B9	87684C	Pacific Baza	Cloaca	2019-07-23	Aviceda subcristata	Accipitriformes	Accipitridae	Woombye	HBC	Trauma (HBC)	0							0							0							0		0
222	Pigeon	Box1 D5	88187E	Spotted Dove	Eye/Choana	2019-07-16	Spilopelia chinensis	Columbiformes	Columbidae	Meridian Plains	NA	Unsp.	0							0							0							0		0
223	Pigeon	Box1 D6	88188E	Spotted Dove	Eye/Choana	2019-07-16	Spilopelia chinensis	Columbiformes	Columbidae	Peachester	NA	Unsp.	1	22.6	Beak and feather disease virus isolate 04-604-QD2-GGC-WA	98.5	691	Gang-gang cockatoo	KF499132	0							0							0		0
224	Pigeon	Box1 D7	88188C	Spotted Dove	Cloaca	2019-07-16	Spilopelia chinensis	Columbiformes	Columbidae	Peachester	NA	Unsp.	1	30.3						0							0							0		0
225	Pigeon	Box1 D8	88203E	White-headed Pigeon	Eye/Choana	2019-07-16	Columba leucomela	Columbiformes	Columbidae	Clontarf	Animal attack	Animal attack (unsp.)	1	25.1	Beak and feather disease virus isolate 04-604-QD2-GGC-WA	98.4	685	Gang-gang cockatoo	KF499132	0							0							0		0
226	Pigeon	Box1 D9	88203C	White-headed Pigeon	Cloaca	2019-07-16	Columba leucomela	Columbiformes	Columbidae	Clontarf	Animal attack	Animal attack (unsp.)	1	30.9						0							0							0		0
227	Pigeon	Box1 E1	87829E	Bar-shouldered Dove	Eye/Choana	2019-07-30	Geopelia humeralis	Columbiformes	Columbidae	Wamuran	Animal attack	Animal attack (unsp.)	1	27.4						0							0							0		0
228	Pigeon	Box1 E2	87829C	Bar-shouldered Dove	Cloaca	2019-07-30	Geopelia humeralis	Columbiformes	Columbidae	Wamuran	Animal attack	Animal attack (unsp.)	1	32.1						0							0							0		0
229	Kingfisher	Box1 D2	87597E	Laughing Kookaburra	Eye/Choana	2019-07-17	Dacelo novaeguinea	Coraciiformes	Alcedinidae	Beerwah	HBC	Trauma (HBC)	0							0							0							0		0
230	Kingfisher	Box1 D3	87597C	Laughing Kookaburra	Cloaca	2019-07-17	Dacelo novaeguinea	Coraciiformes	Alcedinidae	Beerwah	HBC	Trauma (HBC)	0							0							0							0		0
231	Kingfisher	Box1 D4	87778E	Laughing Kookaburra	Eye/Choana	2019-07-26	Dacelo novaeguinea	Coraciiformes	Alcedinidae	D'Aguilar	Clinical disease (unwell)	Clinical disease (unsp.)	0							0							0							0		0
232	Kingfisher	Box1 D5	87778C	Laughing Kookaburra	Cloaca	2019-07-26	Dacelo novaeguinea	Coraciiformes	Alcedinidae	D'Aguilar	Clinical disease (unwell)	Clinical disease (unsp.)	0							0							0							0		0
233	Kingfisher	Box1 D8	87802E	Laughing Kookaburra	Eye/Choana	2019-07-26	Dacelo novaeguinea	Coraciiformes	Alcedinidae	Deception Bay	HBC	Trauma (HBC)	0							0							0							0		0
234	Kingfisher	Box1 D9	87802C	Laughing Kookaburra	Cloaca	2019-07-26	Dacelo novaeguinea	Coraciiformes	Alcedinidae	Deception Bay	HBC	Trauma (HBC)	0							0							0							0		0
235	Kingfisher	Box1 E3	87710E	Laughing Kookaburra	Eye/Choana	2019-07-20	Dacelo novaeguinea	Coraciiformes	Alcedinidae	Maryborough	HBC	Trauma (HBC)	0							0							0							0		0
236	Kingfisher	Box1 E4	87633E	Laughing Kookaburra	Eye/Choana	2019-07-17	Dacelo novaeguinea	Coraciiformes	Alcedinidae	Elimbah	HBC	Trauma (HBC)	0							0							0							0		0
237	Kingfisher	Box1 E5	87633C	Laughing Kookaburra	Cloaca	2019-07-17	Dacelo novaeguinea	Coraciiformes	Alcedinidae	Elimbah	HBC	Trauma (HBC)	0							0							0							0		0
238	Parrot	Box1 C1	87806E	Little Corella	Eye/Choana	2019-07-30	Cacatua sanguinea	Psittaciformes	Cacatuidae	Little Mountain	Clinical disease (BFD)	Clinical disease (BFD)	1	31.3						0							0							0		0
239	Parrot	Box1 C2	87806C	Little Corella	Cloaca	2019-07-30	Cacatua sanguinea	Psittaciformes	Cacatuidae	Little Mountain	Clinical disease (BFD)	Clinical disease (BFD)	1	30.8						0							0							0		0
240	Parrot	Box1 C3	87837E	Little Corella	Eye/Choana	2019-07-30	Cacatua sanguinea	Psittaciformes	Cacatuidae	Donybrook	Clinical disease (BFD)	Clinical disease (BFD)	1	30.7						0							0							0		0
241	Parrot	Box1 C4	87837C	Little Corella	Cloaca	2019-07-30	Cacatua sanguinea	Psittaciformes	Cacatuidae	Donybrook	Clinical disease (BFD)	Clinical disease (BFD)	0							0							0							0		0
242	Parrot	Box1 C5	87426E	Rainbow Lorikeet	Eye/Choana	2019-07-07	Trichoglossus moluccanus	Psittaciformes	Psittaculidae	Little Mountain	Clinical disease (unwell)	Clinical disease (unsp.)	0							0							0							0		0
243	Parrot	Box1 C6	87426C	Rainbow Lorikeet	Cloaca	2019-07-07	Trichoglossus moluccanus	Psittaciformes	Psittaculidae	Little Mountain	Clinical disease (unwell)	Clinical disease (unsp.)	0							0							0							0		0
244	Parrot	Box1 C7	87564E	Rainbow Lorikeet	Eye/Choana	2019-07-17	Trichoglossus moluccanus	Psittaciformes	Psittaculidae	Caloundra	Animal attack	Animal attack (unsp.)	0							0							0							0		0
245	Parrot	Box1 C8	87564C	Rainbow Lorikeet	Cloaca	2019-07-17	Trichoglossus moluccanus	Psittaciformes	Psittaculidae	Caloundra	Animal attack	Animal attack (unsp.)	0							0							0							0		0
246	Parrot	Box1 C9	87659E	Scaly-breasted Lorikeet	Eye/Choana	2019-07-17	Trichoglossus chlorolepidotus	Psittaciformes	Psittaculidae	NA	NA	Unsp.	0							0							0							0		0
247	Parrot	Box1 D1	87659C	Scaly-breasted Lorikeet	Cloaca	2019-07-17	Trichoglossus chlorolepidotus	Psittaciformes	Psittaculidae	NA	NA	Unsp.	0							0							0							0		0
248	Parrot	Box1 D2	87672E	Rainbow Lorikeet	Eye/Choana	2019-07-20	Trichoglossus moluccanus	Psittaciformes	Psittaculidae	Bray Park	NA	Unsp.	0							0							0							0		0
249	Parrot	Box1 D3	87672C	Rainbow Lorikeet	Cloaca	2019-07-20	Trichoglossus moluccanus	Psittaciformes	Psittaculidae	Bray Park	NA	Unsp.	0							0							0							0		0
250	Parrot	Box1 D4	87832E	Scaly-breasted Lorikeet	Eye/Choana	2019-07-30	Trichoglossus chlorolepidotus	Psittaciformes	Psittaculidae	Budina	Clinical disease (unwell)	Clinical disease (unsp.)	0							0							0							0		0
251	Parrot	Box1 D5	87832C	Scaly-breasted Lorikeet	Cloaca	2019-07-30	Trichoglossus chlorolepidotus	Psittaciformes	Psittaculidae	Budina	Clinical disease (unwell)	Clinical disease (unsp.)	0							0							0							0		0
252	Parrot	Box1 D6	87835E	Rainbow Lorikeet	Eye/Choana	2019-07-30	Trichoglossus moluccanus	Psittaciformes	Psittaculidae	Aroona	Trauma	Trauma (unsp.)	0							0							0							0		0
253	Parrot	Box1 D7	87835C	Rainbow Lorikeet	Cloaca	2019-07-30	Trichoglossus moluccanus	Psittaciformes	Psittaculidae	Aroona	Trauma	Trauma (unsp.)	0							0							0							0		0
254	Parrot	Box1 D8	88121E	Rainbow Lorikeet	Eye/Choana	2019-07-16	Trichoglossus moluccanus	Psittaciformes	Psittaculidae	Caloundra	Trauma (injured)	Trauma (unsp.)	0							0							0							0		0
255	Parrot	Box1 D9	88121C	Rainbow Lorikeet	Cloaca	2019-07-16	Trichoglossus moluccanus	Psittaciformes	Psittaculidae	Caloundra	Trauma (injured)	Trauma (unsp.)	0							0							0							0		0
256	Parrot	Box1 E1	88156E	Rainbow Lorikeet	Eye/Choana	2019-07-16	Trichoglossus moluccanus	Psittaciformes	Psittaculidae	Glass House Mountains	Clinical disease (BFD)	Clinical disease (BFD)	1	29.4						0							0							0		0
257	Parrot	Box1 E2	88156C	Rainbow Lorikeet	Cloaca	2019-07-16	Trichoglossus moluccanus	Psittaciformes	Psittaculidae	Glass House Mountains	Clinical disease (BFD)	Clinical disease (BFD)	0							0							0							0		0
258	Raptor	Box1 A7	87047E	Wedge-tailed Eagle	Eye/Choana	2019-06-04	Aquila audax	Accipitriformes	Accipitridae	Biggenden	HBC	Trauma (HBC)	0							0							0							0		0
259	Raptor	Box1 A8	87047C	Wedge-tailed Eagle	Cloaca	2019-06-04	Aquila audax	Accipitriformes	Accipitridae	Biggenden	HBC	Trauma (HBC)	0							0							0							0		0
260	Raptor	Box1 A9	87091E	Black-shouldered Kite	Eye/Choana	2019-06-11	Elanus axillaris	Accipitriformes	Accipitridae	Bribie Island	HBC	Trauma (HBC)	0							0							0							0		0
261	Raptor	Box1 B1	87091C	Black-shouldered Kite	Cloaca	2019-06-11	Elanus axillaris	Accipitriformes	Accipitridae	Bribie Island	HBC	Trauma (HBC)	0							0							0							0		0
262	Pigeon	Box1 A1	87313E	Rock Dove	Eye/Choana	2019-06-21	Columba livia	Columbiformes	Columbidae	Parrearra	Trauma (injured)	Trauma (unsp.)	0							0							0							0		0
263	Pigeon	Box1 A2	87313C	Rock Dove	Cloaca	2019-06-21	Columba livia	Columbiformes	Columbidae	Parrearra	Trauma (injured)	Trauma (unsp.)	0							0							0							0		0
264	Pigeon	Box1 A9	87349E	Spotted Dove	Eye/Choana	2019-06-24	Spilopelia chinensis	Columbiformes	Columbidae	Buderim	Trauma (injured)	Trauma (unsp.)	0							0							0							0		0
265	Pigeon	Box1 B1	87349C	Spotted Dove	Cloaca	2019-06-24	Spilopelia chinensis	Columbiformes	Columbidae	Buderim	Trauma (injured)	Trauma (unsp.)	0							0							0							0		0
266	Pigeon	Box1 B2	87236E	Spotted Dove	Eye/Choana	2019-06-14	Spilopelia chinensis	Columbiformes	Columbidae	Caboolture	Trauma (nest damage)	Trauma (nest complications)	0							0							0							0		0
267	Pigeon	Box1 B3	87236C	Spotted Dove	Cloaca	2019-06-14	Spilopelia chinensis	Columbiformes	Columbidae	Caboolture	Trauma (nest damage)	Trauma (nest complications)	0							0							0							0		0
268	Pigeon	Box1 B4	87279E	Spotted Dove	Eye/Choana	2019-06-18	Spilopelia chinensis	Columbiformes	Columbidae	Caboolture	Animal attack	Animal attack (unsp.)	0							0							0							0		0
269	Pigeon	Box1 B5	87279C	Spotted Dove	Cloaca	2019-06-18	Spilopelia chinensis	Columbiformes	Columbidae	Caboolture	Animal attack	Animal attack (unsp.)	0							0							0							0		0
270	Pigeon	Box1 B6	87319E	Spotted Dove	Eye/Choana	2019-06-21	Spilopelia chinensis	Columbiformes	Columbidae	Currimundi	Animal attack	Animal attack (unsp.)	0							0							0							0		0
271	Pigeon	Box1 B7	87319C	Spotted Dove	Cloaca	2019-06-21	Spilopelia chinensis	Columbiformes	Columbidae	Currimundi	Animal attack	Animal attack (unsp.)	0							0							0							0		0
272	Pigeon	Box1 B8	87292E	Spotted Dove	Eye/Choana	2019-06-21	Spilopelia chinensis	Columbiformes	Columbidae	Little Mountain	Trauma (injured)	Trauma (unsp.)	0							0							0							0		0
273	Pigeon	Box1 B9	87292C	Spotted Dove	Cloaca	2019-06-21	Spilopelia chinensis	Columbiformes	Columbidae	Little Mountain	Trauma (injured)	Trauma (unsp.)	0							0							0							0		0
274	Pigeon	Box1 C1	87392E	Crested Pigeon	Eye/Choana	2019-06-28	Ocyphaps lophotes	Columbiformes	Columbidae	Glass House Mountains	Animal attack	Animal attack (unsp.)	0							0							0							0		0
275	Pigeon	Box1 C2	87392C	Crested Pigeon	Cloaca	2019-06-28	Ocyphaps lophotes	Columbiformes	Columbidae	Glass House Mountains	Animal attack	Animal attack (unsp.)	0							0							0							0		0
276	Pigeon	Box1 C5	87127E	Crested Pigeon	Eye/Choana	2019-06-07	Ocyphaps lophotes	Columbiformes	Columbidae	Forest Glen	Animal attack	Animal attack (unsp.)	0							0							0							0		0
277	Pigeon	Box1 C6	87127C	Crested Pigeon	Cloaca	2019-06-07	Ocyphaps lophotes	Columbiformes	Columbidae	Forest Glen	Animal attack	Animal attack (unsp.)	0							0							0							0		0
278	Pigeon	Box1 C7	87297E	Brown Cuckoo-Dove	Eye/Choana	2019-06-21	Macropygia phasianella	Columbiformes	Columbidae	Mapleton	Trauma	Trauma (unsp.)	0							0							0							0		0
279	Pigeon	Box1 C8	87297C	Brown Cuckoo-Dove	Cloaca	2019-06-21	Macropygia phasianella	Columbiformes	Columbidae	Mapleton	Trauma	Trauma (unsp.)	0							0							0							0		0
280	Pigeon	Box1 C9	87123E	Wompoo Fruit-Dove	Eye/Choana	2019-06-07	Megaloprepia magnificus	Columbiformes	Columbidae	Nambour	Animal attack	Animal attack (unsp.)	0							0							0							0		0
281	Pigeon	Box1 D1	87123C	Wompoo Fruit-Dove	Cloaca	2019-06-07	Megaloprepia magnificus	Columbiformes	Columbidae	Nambour	Animal attack	Animal attack (unsp.)	0							0							0							0		0
282	Pigeon	Box1 D2	87393E	Domestic Homing Pigeon	Eye/Choana	2019-06-28	Columba livia domestica	Columbiformes	Columbidae	Beerwah	Clinical disease (unwell)	Clinical disease (unsp.)	0							0							0							0		0
283	Pigeon	Box1 D3	87738E	Spotted Dove	Eye/Choana	2019-06-28	Spilopelia chinensis	Columbiformes	Columbidae	Little Mountain	Animal attack	Animal attack (unsp.)	1	31.1	Beak and feather disease virus isolate 04-604-QD2-GGC-WA	96.45	646	Gang-gang cockatoo	KF499132	0							0							0		0
284	Pigeon	Box1 D4	87738C	Spotted Dove	Cloaca	2019-06-28	Spilopelia chinensis	Columbiformes	Columbidae	Little Mountain	Animal attack	Animal attack (unsp.)	1	31.5						0							0							0		0
285	Kingfisher	Box1 E1	87219E	Laughing Kookaburra	Eye/Choana	2019-06-14	Dacelo novaeguinea	Coraciiformes	Alcedinidae	Elimbah	HBC	Trauma (HBC)	0							0							0							0		0
286	Kingfisher	Box1 E2	87219C	Laughing Kookaburra	Cloaca	2019-06-14	Dacelo novaeguinea	Coraciiformes	Alcedinidae	Elimbah	HBC	Trauma (HBC)	0							0							0							0		0
287	Kingfisher	Box1 F7	87267E	Azure Kingfisher	Eye/Choana	2019-06-18	Ceyx azureus	Coraciiformes	Alcedinidae	Glass House Mountains	Trauma (injured)	Trauma (unsp.)	0							0							0							0		0
288	Kingfisher	Box1 F8	87267C	Azure Kingfisher	Cloaca	2019-06-18	Ceyx azureus	Coraciiformes	Alcedinidae	Glass House Mountains	Trauma (injured)	Trauma (unsp.)	0							0							0							0		0
289	Kingfisher	Box1 F9	87095E	Sacred Kingfisher	Eye/Choana	2019-06-11	Todiramphus sanctus	Coraciiformes	Alcedinidae	Mooloolaba	Animal attack	Animal attack (unsp.)	0							0							0							0		0
290	Kingfisher	Box1 G1	87095C	Sacred Kingfisher	Cloaca	2019-06-11	Todiramphus sanctus	Coraciiformes	Alcedinidae	Mooloolaba	Animal attack	Animal attack (unsp.)	0							0							0							0		0
291	Parrot	Box1 A1	87182E	Galah	Eye/Choana	2019-06-11	Eolophus roseicapilla	Psittaciformes	Cacatuidae	Beachmere	Trauma (injured)	Trauma (unsp.)	0							0							0							0		0
292	Parrot	Box1 A2	87182C	Galah	Cloaca	2019-06-11	Eolophus roseicapilla	Psittaciformes	Cacatuidae	Beachmere	Trauma (injured)	Trauma (unsp.)	0							0							0							0		0
293	Parrot	Box1 A3	87055E	Little Corella	Eye/Choana	2019-06-04	Cacatua sanguinea	Psittaciformes	Cacatuidae	Little Mountain	Clinical disease (BFD)	Clinical disease (BFD)	1	26.7	Beak and feather disease virus isolate 04-604-QD3-GGC-WA	97	701	Gang-gang cockatoo	KF499133	0							0							0		0
294	Parrot	Box1 A4	87055C	Little Corella	Cloaca	2019-06-04	Cacatua sanguinea	Psittaciformes	Cacatuidae	Little Mountain	Clinical disease (BFD)	Clinical disease (BFD)	1	25.2						0							0							0		0
295	Parrot	Box1 A5	86826E	Little Corella	Eye/Choana	2019-05-28	Cacatua sanguinea	Psittaciformes	Cacatuidae	Little Mountain	Clinical disease (BFD)	Clinical disease (BFD)	1	29.6						0							0							0		0
296	Parrot	Box1 A6	86826C	Little Corella	Cloaca	2019-05-28	Cacatua sanguinea	Psittaciformes	Cacatuidae	Little Mountain	Clinical disease (BFD)	Clinical disease (BFD)	1	27.8	Beak and feather disease virus isolate 04-604-QD3-GGC-WA	97.7	651	Gang-gang cockatoo	KF499133	0							0							0		0
297	Parrot	Box1 A7	87231E	Little Corella	Eye/Choana	2019-06-14	Cacatua sanguinea	Psittaciformes	Cacatuidae	Nambour	Clinical disease (BFD)	Clinical disease (BFD)	1	31.3						0							0							1	27.46	0
298	Parrot	Box1 A8	87231C	Little Corella	Cloaca	2019-06-14	Cacatua sanguinea	Psittaciformes	Cacatuidae	Nambour	Clinical disease (BFD)	Clinical disease (BFD)	1	27.6	Beak and feather disease virus isolate 04-604-QD3-GGC-WA	97.69	649	Gang-gang cockatoo	KF499133	0							0							0		0
299	Parrot	Box1 A9	87082E	Long-billed Corella	Eye/Choana	2019-06-11	Cacatua tenuirostris	Psittaciformes	Cacatuidae	Caboolture	Clinical disease (BFD)	Clinical disease (BFD)	1	27.5	Beak and feather disease virus isolate 04-604-QD3-GGC-WA	97.69	651	Gang-gang cockatoo	KF499133	0							0							0		0
300	Parrot	Box1 B1	87082C	Long-billed Corella	Cloaca	2019-06-11	Cacatua tenuirostris	Psittaciformes	Cacatuidae	Caboolture	Clinical disease (BFD)	Clinical disease (BFD)	1	28.4						0							0							0		0
301	Parrot	Box1 B2	87270E	Sulphur-crested Cockatoo	Eye/Choana	2019-06-18	Cacatua galerita	Psittaciformes	Cacatuidae	Bald Hills	Clinical disease (BFD)	Clinical disease (BFD)	1	14.6	Beak and feather disease virus isolate BFDV_AUS_Galah_04_065	98.42	696	Galah	KF385431	0							0							0		1	33.9
302	Parrot	Box1 B3	87270C	Sulphur-crested Cockatoo	Cloaca	2019-06-18	Cacatua galerita	Psittaciformes	Cacatuidae	Bald Hills	Clinical disease (BFD)	Clinical disease (BFD)	1	15.8						0							0							0		0
303	Parrot	Box1 B4	87097E	Sulphur-crested Cockatoo	Eye/Choana	2019-06-11	Cacatua galerita	Psittaciformes	Cacatuidae	Buderim	HBC	Trauma (HBC)	1	31.3						0							0							0		0
304	Parrot	Box1 B5	87097C	Sulphur-crested Cockatoo	Cloaca	2019-06-11	Cacatua galerita	Psittaciformes	Cacatuidae	Buderim	HBC	Trauma (HBC)	1	29.1						0							0							0		0
305	Parrot	Box1 B6	87391E	Sulphur-crested Cockatoo	Eye/Choana	2019-06-28	Cacatua galerita	Psittaciformes	Cacatuidae	Parklands	Trauma (injured)	Trauma (unsp.)	1	27.8						0							0							0		0
306	Parrot	Box1 B7	87391C	Sulphur-crested Cockatoo	Cloaca	2019-06-28	Cacatua galerita	Psittaciformes	Cacatuidae	Parklands	Trauma (injured)	Trauma (unsp.)	1	30.4						0							0							0		0
307	Parrot	Box1 B8	87271E	Sulphur-crested Cockatoo	Eye/Choana	2019-06-18	Cacatua galerita	Psittaciformes	Cacatuidae	Bald Hills	Clinical disease (BFD)	Clinical disease (BFD)	1	29.6						0							0							0		0
308	Parrot	Box1 B9	87271C	Sulphur-crested Cockatoo	Cloaca	2019-06-18	Cacatua galerita	Psittaciformes	Cacatuidae	Bald Hills	Clinical disease (BFD)	Clinical disease (BFD)	1	22.3						0							0							0		0
309	Parrot	Box1 D8	87269E	Sulphur-crested Cockatoo	Eye/Choana	2019-06-18	Cacatua galerita	Psittaciformes	Cacatuidae	Bald Hills	Clinical disease (BFD)	Clinical disease (BFD)	1	16.5	Beak and feather disease virus isolate BFDV_AUS_Galah_04_065	98	650	Galah	KF385431	0							0							0		0
310	Parrot	Box1 D9	87269C	Sulphur-crested Cockatoo	Cloaca	2019-06-18	Cacatua galerita	Psittaciformes	Cacatuidae	Bald Hills	Clinical disease (BFD)	Clinical disease (BFD)	1	16.1	Beak and feather disease virus isolate BFDV_AUS_Galah_04_065	98	650	Galah	KF385431	0							0							0		1	33.3
311	Parrot	Box1 A3	87017E	Scaly-breasted Lorikeet	Eye/Choana	2019-06-07	Trichoglossus chlorolepidotus	Psittaciformes	Psittaculidae	Coolum	Trauma; Clinical disease (unwell)	Trauma (other)	0							0							0							0		0
312	Parrot	Box1 A4	87017C	Scaly-breasted Lorikeet	Cloaca	2019-06-07	Trichoglossus chlorolepidotus	Psittaciformes	Psittaculidae	Coolum	Trauma; Clinical disease (unwell)	Trauma (other)	0							0							0							0		0
313	Parrot	Box1 A5	87272E	Rainbow Lorikeet	Eye/Choana	2019-06-18	Trichoglossus moluccanus	Psittaciformes	Psittaculidae	Caloundra	Trauma	Trauma (unsp.)	1	32						0							0							0		0
314	Parrot	Box1 A6	87272C	Rainbow Lorikeet	Cloaca	2019-06-18	Trichoglossus moluccanus	Psittaciformes	Psittaculidae	Caloundra	Trauma	Trauma (unsp.)	1	31.3						0							0							0		0
315	Parrot	Box1 B4	87010E	Rainbow Lorikeet	Eye/Choana	2019-06-04	Trichoglossus moluccanus	Psittaciformes	Psittaculidae	Caloundra	Clinical disease (unwell)	Clinical disease (unsp.)	0							0							0							0		0
316	Parrot	Box1 B5	87010C	Rainbow Lorikeet	Cloaca	2019-06-04	Trichoglossus moluccanus	Psittaciformes	Psittaculidae	Caloundra	Clinical disease (unwell)	Clinical disease (unsp.)	0							0							0							0		0
317	Parrot	Box1 B6	87186E	Rainbow Lorikeet	Eye/Choana	2019-06-11	Trichoglossus moluccanus	Psittaciformes	Psittaculidae	Pelican Waters	Trauma (injured)	Trauma (unsp.)	0							0							0							0		0
318	Parrot	Box1 B7	87186C	Rainbow Lorikeet	Cloaca	2019-06-11	Trichoglossus moluccanus	Psittaciformes	Psittaculidae	Pelican Waters	Trauma (injured)	Trauma (unsp.)	0							0							0							0		0
319	Parrot	Box1 B8	87322E	Rainbow Lorikeet	Eye/Choana	2019-06-21	Trichoglossus moluccanus	Psittaciformes	Psittaculidae	Birtinya	Animal attack	Animal attack (unsp.)	1	25.2						0							0							0		0
320	Parrot	Box1 B9	87322C	Rainbow Lorikeet	Cloaca	2019-06-21	Trichoglossus moluccanus	Psittaciformes	Psittaculidae	Birtinya	Animal attack	Animal attack (unsp.)	1	25	Beak and feather disease virus isolate BFDV_AUS_RBL_2011_623	99	669	Rainbow lorikeet	KM978921	0							0							0		0
321	Parrot	Box1 C1	87240E	Rainbow Lorikeet	Eye/Choana	2019-06-14	Trichoglossus moluccanus	Psittaciformes	Psittaculidae	Coolum	Clinical disease (BFD)	Clinical disease (BFD)	1	23.52	Beak and feather disease virus isolate BFDV_AUS_RBL_2012	97.98	691	Rainbow lorikeet	KM887942	0							0							0		0
322	Parrot	Box1 C2	87240C	Rainbow Lorikeet	Cloaca	2019-06-14	Trichoglossus moluccanus	Psittaciformes	Psittaculidae	Coolum	Clinical disease (BFD)	Clinical disease (BFD)	1	24.3						0							0							0		0
323	Parrot	Box1 C3	87408E	Rainbow Lorikeet	Eye/Choana	2019-06-24	Trichoglossus moluccanus	Psittaciformes	Psittaculidae	Birtinya	Clinical disease (unwell)	Clinical disease (unsp.)	1	24.2						0							0							0		0
324	Parrot	Box1 C4	87408C	Rainbow Lorikeet	Cloaca	2019-06-24	Trichoglossus moluccanus	Psittaciformes	Psittaculidae	Birtinya	Clinical disease (unwell)	Clinical disease (unsp.)	1	23.5	Beak and feather disease virus isolate KAT-SCC-140219-VIC-2014	98.8	694	Sulphur-crested cockatoo	KY189055	0							0							0		0
325	Raptor	Box2 G3	87241E	Barn Owl	Eye/Choana	2019-06-14	Tyto alba	Strigiformes	Tytonidae	Murgon	Trauma	Trauma (unsp.)	0							0							0							0		0
326	Raptor	Box2 G4	87241C	Barn Owl	Cloaca	2019-06-14	Tyto alba	Strigiformes	Tytonidae	Murgon	Trauma	Trauma (unsp.)	0							0							0							0		0
327	Pigeon	Box2 E2	94897E	Wompoo Fruit-Dove	Eye/Choana	2020-03-04	Megaloprepia magnificus	Columbiformes	Columbidae	Maleny	Trauma	Trauma (unsp.)	1	29.4	Beak and feather disease virus isolate 04-604-QD2-GGC-WA	98.6	702	Gang-gang cockatoo	KF499132	0							0							0		0
328	Pigeon	Box2 E3	94897C	Wompoo Fruit-Dove	Cloaca	2020-03-04	Megaloprepia magnificus	Columbiformes	Columbidae	Maleny	Trauma	Trauma (unsp.)	0							0							0							0		0
329	Pigeon	CP032	104111	Crested Pigeon	Liver	2021-03-05	Ocyphaps lophotes	Columbiformes	Columbidae	Marcoola	Trauma	Trauma (unsp.)	1	20.87						1	21.21						1	13.54						1	10.63	0
330	Pigeon	CP039	104782	Crested Pigeon	Liver	2021-03-18	Ocyphaps lophotes	Columbiformes	Columbidae	Maroochydore	Trauma	Trauma (unsp.)	1	21.22						1	25.53						0							0		0
331	Pigeon	CP048	104925	Crested Pigeon	Liver	2021-03-19	Ocyphaps lophotes	Columbiformes	Columbidae	Currimundi	Trauma	Trauma (unsp.)	1	13.45						1	22.14	Psittacid herpesvirus 1 isolate BH1362 DNA cleaving/packaging protein (UL17)	100	622	Psittacidae	JF313326	1	15.7						1	15.72	0
332	Kingfisher	LK063	104398	Laughing Kookaburra	Liver	2021-03-05	Dacelo novaeguinea	Coraciiformes	Alcedinidae	Buderim	HBC	Trauma (HBC)	0							0							0							0		0
333	Kingfisher	LK065	104110	Laughing Kookaburra	Liver	2021-03-05	Dacelo novaeguinea	Coraciiformes	Alcedinidae	Beerwah	HBC	Trauma (HBC)	0							0							0							0		0
334	Kingfisher	LK066	104201	Laughing Kookaburra	Liver	2021-03-05	Dacelo novaeguinea	Coraciiformes	Alcedinidae	Burpengary East	Drowning, Trauma	Trauma (drowned)	0							0							0							0		0
335	Kingfisher	LK067	104221	Laughing Kookaburra	Liver	2021-03-05	Dacelo novaeguinea	Coraciiformes	Alcedinidae	Stanmore	HBC	Trauma (HBC)	0							0							0							0		0
336	Kingfisher	LK068	104236	Laughing Kookaburra	Liver	2021-03-05	Dacelo novaeguinea	Coraciiformes	Alcedinidae	Narangba	HBC	Trauma (HBC)	0							0							0							0		0
337	Kingfisher	LK072	104578	Laughing Kookaburra	Liver	2021-03-18	Dacelo novaeguinea	Coraciiformes	Alcedinidae	Cabulture	No data	Unsp.	0							0							0							0		0
338	Kingfisher	LK076	104726	Laughing Kookaburra	Liver	2021-03-18	Dacelo novaeguinea	Coraciiformes	Alcedinidae	Maleny	Trauma	Trauma (unsp.)	0							0							0							0		0
339	Kingfisher	LK087	104961	Laughing Kookaburra	Liver	2021-03-21	Dacelo novaeguinea	Coraciiformes	Alcedinidae	Mooloolaba	Trauma	Trauma (unsp.)	0							0							0							0		0
340	Kingfisher	LK088	104741	Laughing Kookaburra	Liver	2021-03-18	Dacelo novaeguinea	Coraciiformes	Alcedinidae	Kilkoy	HBC	Trauma (HBC)	0							0							0							0		0
341	Kingfisher	LK089	104921	Laughing Kookaburra	Liver	2021-03-19	Dacelo novaeguinea	Coraciiformes	Alcedinidae	Elimbah	HBC	Trauma (HBC)	0							0							0							0		0
342	Kingfisher	LK091	104734	Laughing Kookaburra	Liver	2021-03-20	Dacelo novaeguinea	Coraciiformes	Alcedinidae	Mons	HBC	Trauma (HBC)	0							0							0							0		0
343	Kingfisher	LK092	104951	Laughing Kookaburra	Liver	2021-03-19	Dacelo novaeguinea	Coraciiformes	Alcedinidae	Tanawha	Trauma	Trauma (unsp.)	0							0							0							0		0
344	Kingfisher	LK079	1266284	Laughing Kookaburra	Liver	2021-03-19	Dacelo novaeguinea	Coraciiformes	Alcedinidae	Greenbank	Emaciated	Clinical disease (emaciated)	0							0							0							0		0
345	Kingfisher	LK080	1266287	Laughing Kookaburra	Liver	2021-03-19	Dacelo novaeguinea	Coraciiformes	Alcedinidae	Rathdowney	Emaciated	Clinical disease (emaciated)	0							0							0							0		0
346	Parrot	Box2 A1	95081E	Sulphur-crested Cockatoo	Eye/Choana	2020-03-11	Cacatua galerita	Psittaciformes	Cacatuidae	Forest Glen	Clinical disease (BFD)	Clinical disease (BFD)	1	21.5						0							0							0		0
347	Parrot	Box2 A2	95081C	Sulphur-crested Cockatoo	Cloaca	2020-03-11	Cacatua galerita	Psittaciformes	Cacatuidae	Forest Glen	Clinical disease (BFD)	Clinical disease (BFD)	1	24.9						0							0							0		0
348	Parrot	Box2 A3	95075E	Little Corella	Eye/Choana	2020-03-11	Cacatua sanguinea	Psittaciformes	Cacatuidae	Mountain Creek	Clinical disease (BFD)	Clinical disease (BFD)	1	30						0							0							0		0
349	Parrot	Box2 A4	95075C	Little Corella	Cloaca	2020-03-11	Cacatua sanguinea	Psittaciformes	Cacatuidae	Mountain Creek	Clinical disease (BFD)	Clinical disease (BFD)	1	31.7						0							0							0		1	34.5
350	Parrot	Box2 A5	94947E	Galah	Eye/Choana	2020-03-11	Eolophus roseicapilla	Psittaciformes	Cacatuidae	Caboolture	Emaciated	Clinical disease (emaciated)	1	29.6						0							0							0		0
351	Parrot	Box2 A6	94947C	Galah	Cloaca	2020-03-11	Eolophus roseicapilla	Psittaciformes	Cacatuidae	Caboolture	Emaciated	Clinical disease (emaciated)	1	25.3						0							0							0		0
352	Parrot	Box2 B1	94558E	Galah	Eye/Choana	2020-03-04	Eolophus roseicapilla	Psittaciformes	Cacatuidae	NA	NA	Unsp.	0							0							0							0		0
353	Parrot	Box2 B2	94558C	Galah	Cloaca	2020-03-04	Eolophus roseicapilla	Psittaciformes	Cacatuidae	NA	NA	Unsp.	0							0							0							0		0
354	Parrot	Box2 B3	94854E	Galah	Eye/Choana	2020-03-04	Eolophus roseicapilla	Psittaciformes	Cacatuidae	Beerwah	HBC	Trauma (HBC)	0							0							0							0		0
355	Parrot	Box2 B4	94854C	Galah	Cloaca	2020-03-04	Eolophus roseicapilla	Psittaciformes	Cacatuidae	Beerwah	HBC	Trauma (HBC)	0							0							0							0		0
356	Parrot	Box3 A9	94690E	Pale-headed Rosella	Eye/Choana	2020-03-04	Platycercus adscitus	Psittaciformes	Psittaculidae	Peachester	Trauma	Trauma (unsp.)	1	29.2						0							0							0		0
357	Parrot	Box3 B1	94690C	Pale-headed Rosella	Cloaca	2020-03-04	Platycercus adscitus	Psittaciformes	Psittaculidae	Peachester	Trauma	Trauma (unsp.)	0							0							0							0		0
358	Parrot	RL125	104258LI	Rainbow Lorikeet	Liver	2021-03-05	Trichoglossus moluccanus	Psittaciformes	Psittaculidae	Maroochydore	HBC	Trauma (HBC)	0							0							0							0		0
359	Parrot	SBL071	104234LI	Scaly-breasted Lorikeet	Liver	2021-03-05	Trichoglossus chlorolepidotus	Psittaciformes	Psittaculidae	Cabulture	Trauma	Trauma (unsp.)	0							0							0							0		0
360	Parrot	SBL072	104210LI	Scaly-breasted Lorikeet	Liver	2021-03-05	Trichoglossus chlorolepidotus	Psittaciformes	Psittaculidae	Witta	HBC	Trauma (HBC)	1	23.43						0							0							0		0
361	Parrot	SBL073	104097LI	Scaly-breasted Lorikeet	Liver	2021-03-05	Trichoglossus chlorolepidotus	Psittaciformes	Psittaculidae	Maroochydore	HBC	Trauma (HBC)	0							0							0							0		0
362	Parrot	SBL082	104784LI	Scaly-breasted Lorikeet	Liver	2021-03-18	Trichoglossus chlorolepidotus	Psittaciformes	Psittaculidae	Maryborough	Trauma	Trauma (unsp.)	0							0							0							0		0
363	Pigeon	CP041	1264707	Crested Pigeon	Liver	2021-03-19	Ocyphaps lophotes	Columbiformes	Columbidae	Wynnum	Pulmonary contusions	Other	1	12.89	Beak and feather disease virus isolate 05-746-QF2-SCC-VIC	97.09	654	Sulphur-crested cockatoo	KF499135	1	22.8						1	15.72						1	20.19	0
364	Pigeon	CP043	1265687	Crested Pigeon	Liver	2021-03-19	Ocyphaps lophotes	Columbiformes	Columbidae	North Gate	Old leg fracture	Trauma (fracture)	1	15.91						1	22.77						1	22.15	Avipoxvirus OKr-2014 isolate Bra248 4b core protein gene	99.48	576	White-tailed sea eagle	KF956003	1	13.36	0
365	Parrot	SBL084	1264550	Scaly-breasted Lorikeet	Liver	2021-03-19	Trichoglossus chlorolepidotus	Psittaciformes	Psittaculidae	Bundamba	Fractured clavicle	Trauma (fracture)	1	32.36						0							0							0		0
366	Pigeon	Box1 A3	86867E	Spotted Dove	Eye/Choana	2019-05-17	Spilopelia chinensis	Columbiformes	Columbidae	Burpengary	Animal attack	Animal attack (unsp.)	0							0							0							0		0
367	Pigeon	Box1 A4	86867C	Spotted Dove	Cloaca	2019-05-17	Spilopelia chinensis	Columbiformes	Columbidae	Burpengary	Animal attack	Animal attack (unsp.)	0							0							0							0		0
368	Pigeon	Box1 A5	86853E	Spotted Dove	Eye/Choana	2019-05-17	Spilopelia chinensis	Columbiformes	Columbidae	Burpengary	Animal attack	Animal attack (unsp.)	0							0							0							1	29.86	0
369	Pigeon	Box1 A6	86853C	Spotted Dove	Cloaca	2019-05-17	Spilopelia chinensis	Columbiformes	Columbidae	Burpengary	Animal attack	Animal attack (unsp.)	0							0							0							0		0
370	Pigeon	Box1 A7	86991E	Spotted Dove	Eye/Choana	2019-05-28	Spilopelia chinensis	Columbiformes	Columbidae	Buderim	Animal attack	Animal attack (unsp.)	0							0							0							0		0
371	Pigeon	Box1 A8	86991C	Spotted Dove	Cloaca	2019-05-28	Spilopelia chinensis	Columbiformes	Columbidae	Buderim	Animal attack	Animal attack (unsp.)	0							0							0							0		0
372	Pigeon	Box1 C3	86808E	Crested Pigeon	Eye/Choana	2019-05-24	Ocyphaps lophotes	Columbiformes	Columbidae	Caboolture	Trauma (wounds)	Trauma (other)	0							0							0							0		0
373	Pigeon	Box1 C4	86808C	Crested Pigeon	Cloaca	2019-05-24	Ocyphaps lophotes	Columbiformes	Columbidae	Caboolture	Trauma (wounds)	Trauma (other)	0							0							0							0		0
374	Kingfisher	Box1 D6	86812E	Laughing Kookaburra	Eye/Choana	2019-05-28	Dacelo novaeguinea	Coraciiformes	Alcedinidae	Landsborough	Clinical disease (unwell)	Clinical disease (unsp.)	0							0							0							0		0
375	Kingfisher	Box1 D7	86812C	Laughing Kookaburra	Cloaca	2019-05-28	Dacelo novaeguinea	Coraciiformes	Alcedinidae	Landsborough	Clinical disease (unwell)	Clinical disease (unsp.)	0							0							0							0		0
376	Kingfisher	Box1 E6	86822E	Laughing Kookaburra	Eye/Choana	2019-05-24	Dacelo novaeguinea	Coraciiformes	Alcedinidae	Buderim	Clinical disease (diarhoea)	Clinical disease (diarhoea)	0							0							0							0		0
377	Kingfisher	Box1 E7	86822C	Laughing Kookaburra	Cloaca	2019-05-24	Dacelo novaeguinea	Coraciiformes	Alcedinidae	Buderim	Clinical disease (diarhoea)	Clinical disease (diarhoea)	0							0							0							0		0
378	Kingfisher	Box1 G8	86831E	Laughing Kookaburra	Eye/Choana	2019-05-24	Dacelo novaeguinea	Coraciiformes	Alcedinidae	Buderim	Clinical disease (unwell)	Clinical disease (unsp.)	0							0							0							0		0
379	Kingfisher	Box1 G9	86831C	Laughing Kookaburra	Cloaca	2019-05-24	Dacelo novaeguinea	Coraciiformes	Alcedinidae	Buderim	Clinical disease (unwell)	Clinical disease (unsp.)	0							0							0							0		0
380	Parrot	Box1 C5	86845E	Galah	Eye/Choana	2019-05-31	Eolophus roseicapilla	Psittaciformes	Cacatuidae	Glass House Mountains	Emaciated	Clinical disease (emaciated)	1	25.2						0							0							0		0
381	Parrot	Box1 C6	86845C	Galah	Cloaca	2019-05-31	Eolophus roseicapilla	Psittaciformes	Cacatuidae	Glass House Mountains	Emaciated	Clinical disease (emaciated)	1	23.7	Beak and feather disease virus isolate BFDV_AUS_04_696	98.1	692	Eclectus parrot	KF688573	0							0							0		0
382	Parrot	Box1 C7	86844E	Little Corella	Eye/Choana	2019-05-31	Cacatua sanguinea	Psittaciformes	Cacatuidae	Caloundra	Clinical disease (BFD)	Clinical disease (BFD)	1	31.2						0							0							0		0
383	Parrot	Box1 C8	86844C	Little Corella	Cloaca	2019-05-31	Cacatua sanguinea	Psittaciformes	Cacatuidae	Caloundra	Clinical disease (BFD)	Clinical disease (BFD)	1	28.9						0							0							0		0
384	Parrot	Box1 A1	86813E	Pale-headed Rosella	Eye/Choana	2019-05-17	Platycercus adscitus	Psittaciformes	Psittaculidae	Palmview	Clinical disease (unwell)	Clinical disease (unsp.)	0							0							0							0		0
385	Parrot	Box1 A2	86813C	Pale-headed Rosella	Cloaca	2019-05-17	Platycercus adscitus	Psittaciformes	Psittaculidae	Palmview	Clinical disease (unwell)	Clinical disease (unsp.)	0							0							0							0		0
386	Parrot	Box1 A7	86990E	Rainbow Lorikeet	Eye/Choana	2019-05-28	Trichoglossus moluccanus	Psittaciformes	Psittaculidae	Pelican Waters	Clinical disease (unwell)	Clinical disease (unsp.)	0							0							0							0		0
387	Parrot	Box1 A8	86990C	Rainbow Lorikeet	Cloaca	2019-05-28	Trichoglossus moluccanus	Psittaciformes	Psittaculidae	Pelican Waters	Clinical disease (unwell)	Clinical disease (unsp.)	0							0							0							0		0
388	Parrot	Box1 A9	86832E	Rainbow Lorikeet	Eye/Choana	2019-05-28	Trichoglossus moluccanus	Psittaciformes	Psittaculidae	Bunya	Trauma (injured)	Trauma (unsp.)	0							0							0							0		0
389	Parrot	Box1 B1	86832C	Rainbow Lorikeet	Cloaca	2019-05-28	Trichoglossus moluccanus	Psittaciformes	Psittaculidae	Bunya	Trauma (injured)	Trauma (unsp.)	0							0							0							0		0
390	Parrot	Box1 B2	86854E	Rainbow Lorikeet	Eye/Choana	2019-05-18	Trichoglossus moluccanus	Psittaciformes	Psittaculidae	NA	NA	Unsp.	0							0							0							0		0
391	Parrot	Box1 B3	86874C	Rainbow Lorikeet	Cloaca	2019-05-19	Trichoglossus moluccanus	Psittaciformes	Psittaculidae	NA	NA	Unsp.	0							0							0							0		0
392	Parrot	Box1 E3	86828E	Rainbow Lorikeet	Eye/Choana	2019-05-28	Trichoglossus moluccanus	Psittaciformes	Psittaculidae	NA	NA	Unsp.	0							0							0							0		0
393	Parrot	Box1 E4	86828C	Rainbow Lorikeet	Cloaca	2019-05-28	Trichoglossus moluccanus	Psittaciformes	Psittaculidae	NA	NA	Unsp.	0							0							0							0		0
394	Parrot	Box1 E5	87023E	Scaly-breasted Lorikeet	Eye/Choana	2020-05-31	Trichoglossus chlorolepidotus	Psittaciformes	Psittaculidae	Caloundra	NA	Unsp.	0							0							0							0		0
395	Parrot	Box1 E6	87023C	Scaly-breasted Lorikeet	Cloaca	2020-05-31	Trichoglossus chlorolepidotus	Psittaciformes	Psittaculidae	Caloundra	NA	Unsp.	0							0							0							0		0
396	Raptor	Box2 G5	86836E	Barn Owl	Eye/Choana	2019-05-28	Tyto alba	Strigiformes	Tytonidae	Maroochydore	Clinical disease (unwell)	Clinical disease (unsp.)	0							0							0							0		0
397	Raptor	Box2 G6	86836C	Barn Owl	Cloaca	2019-05-28	Tyto alba	Strigiformes	Tytonidae	Maroochydore	Clinical disease (unwell)	Clinical disease (unsp.)	0							0							0							0		0
398	Raptor	Box2 D6	26E	Black Kite	Eye/Choana	NA	Milvus migrans	Accipitriformes	Accipitridae	NA	NA	Unsp.	1	25.9	Beak and feather disease virus isolate KAT-SCC-140219-VIC-2014	98.64	661	Sulphur-crested cockatoo	KY189055	0							0							0		0
399	Raptor	Box2 D7	26C	Black Kite	Cloaca	NA	Milvus migrans	Accipitriformes	Accipitridae	NA	NA	Unsp.	0							0							0							0		0
400	Pigeon	Box2 G6	95144E	Rose Crowned Fruit-Dove	Eye/Choana	NA	Ptilinopus regina	Columbiformes	Columbidae	NA	NA	Unsp.	1	25	Beak and feather disease virus isolate BFDV_AUS_04_227	99.3	682	Sulphur-crested cockatoo	KF495575	0							0							1	28.3	0
401	Pigeon	Box2 G7	95144C	Rose Crowned Fruit-Dove	Cloaca	NA	Ptilinopus regina	Columbiformes	Columbidae	NA	NA	Unsp.	1	26.5						0							0							1	28.6	0
402	Pigeon	Box2 F9(10)	95076E	Bar-shouldered Dove	Eye/Choana	NA	Geopelia humeralis	Columbiformes	Columbidae	NA	NA	Unsp.	1	26.6						0							0							0		0
403	Pigeon	Box2 G1	95076C	Bar-shouldered Dove	Cloaca	NA	Geopelia humeralis	Columbiformes	Columbidae	NA	NA	Unsp.	1	26	Beak and feather disease virus isolate 04-604-QD2-GGC-WA	98.7	670	Gang-gang cockatoo	KF499132	0							0							0		0
404	Pigeon	Box2 G2	95208E	Crested Pigeon	Eye/Choana	NA	Ocyphaps lophotes	Columbiformes	Columbidae	NA	NA	Unsp.	1	28.4						0							0							0		0
405	Pigeon	Box2 G3	95208C	Crested Pigeon	Cloaca	NA	Ocyphaps lophotes	Columbiformes	Columbidae	NA	NA	Unsp.	1	26.5	Beak and feather disease virus isolate 04-604-QD2-GGC-WA	98.7	680	Gang-gang cockatoo	KF499132	0							0							0		0
406	Kingfisher	Box3 C5	87810E	Laughing Kookaburra	Eye/Choana	NA	Dacelo novaeguinea	Coraciiformes	Alcedinidae	Mount Pleasant	Clinical disease (unwell)	Clinical disease (unsp.)	0							0							0							0		0
407	Kingfisher	Box3 C6	87810C	Laughing Kookaburra	Cloaca	NA	Dacelo novaeguinea	Coraciiformes	Alcedinidae	Mount Pleasant	Clinical disease (unwell)	Clinical disease (unsp.)	0							0							0							0		0
408	Kingfisher	Box7 E7	88260E	Laughing Kookaburra	Eye/Choana	NA	Dacelo novaeguinea	Coraciiformes	Alcedinidae	Montville	NA	Unsp.	1	30.6	Beak and feather disease virus isolate BFDV_AUS_04_696	98.3	689	Eclectus parrot	KF688573	0							0							0		0
409	Kingfisher	Box7 E8	88260C	Laughing Kookaburra	Cloaca	NA	Dacelo novaeguinea	Coraciiformes	Alcedinidae	Montville	NA	Unsp.	1	32.3						0							0							0		0
410	Kingfisher	Box7 H5	99479E	Azure Kingfisher	Eye/Choana	NA	Ceyx azureus	Coraciiformes	Alcedinidae	NA	NA	Unsp.	0							0							0							0		0
411	Kingfisher	Box7 H6	99479C	Azure Kingfisher	Cloaca	NA	Ceyx azureus	Coraciiformes	Alcedinidae	NA	NA	Unsp.	1	25.4						0							0							0		0
412	Parrot	Box2 B7	88257E	Yellow-tailed Black-Cockatoo	Eye/Choana	NA	Zanda funerea	Psittaciformes	Cacatuidae	Forest Glen	Land clearing	Other	1	22.3						0							0							0		0
413	Parrot	Box2 B8	88257C	Yellow-tailed Black-Cockatoo	Cloaca	NA	Zanda funerea	Psittaciformes	Cacatuidae	Forest Glen	Land clearing	Other	0							0							0							0		0
414	Parrot	Box2 E9	100262E	Sulphur-crested Cockatoo	Eye/Choana	NA	Cacatua galerita	Psittaciformes	Cacatuidae	NA	NA	Unsp.	1	14.16						0							0							0		0
415	Parrot	Box2 E9(10)	100262C	Sulphur-crested Cockatoo	Cloaca	NA	Cacatua galerita	Psittaciformes	Cacatuidae	NA	NA	Unsp.	1	13.8	Beak and feather disease virus isolate 04-604-QD3-GGC-WA	98.8	694	Gang-gang cockatoo	KF499133	0							0							0		0
416	Parrot	Box2 A1	87906E	Rainbow Lorikeet	Eye/Choana	NA	Trichoglossus moluccanus	Psittaciformes	Psittaculidae	NA	NA	Unsp.	0							0							0							0		0
417	Parrot	Box2 A2	87906C	Rainbow Lorikeet	Cloaca	NA	Trichoglossus moluccanus	Psittaciformes	Psittaculidae	NA	NA	Unsp.	0							0							0							0		0
418	Parrot	Box2 A3	87868E	Rainbow Lorikeet	Eye/Choana	2019-08-02	Trichoglossus moluccanus	Psittaciformes	Psittaculidae	NA	NA	Unsp.	1	20.2						0							0							0		0
419	Parrot	Box2 A4	87868C	Rainbow Lorikeet	Cloaca	2019-08-02	Trichoglossus moluccanus	Psittaciformes	Psittaculidae	NA	NA	Unsp.	1	18.5	Beak and feather disease virus isolate BFDV_AUS_MKL_2009_350	99.8	690	Musk lorikeet	KM887917	0							0							0		0
420	Raptor	Box1 I4	90803E	Wedge-tailed Eagle	Eye/Choana	2019-11-19	Aquila audax	Accipitriformes	Accipitridae	Moonie	Trauma	Trauma (unsp.)	0							0							0							0		1	30
421	Raptor	Box1 I5	90803C	Wedge-tailed Eagle	Cloaca	2019-11-19	Aquila audax	Accipitriformes	Accipitridae	Moonie	Trauma	Trauma (unsp.)	0							0							0							0		0
422	Raptor	Box5 F5	90659E	Collared Sparrowhawk	Eye/Choana	2019-11-01	Accipiter cirrocephalus	Accipitriformes	Accipitridae	Maroochy River	Clinical disease (unwell)	Clinical disease (unsp.)	0							0							0							0		1	29.4
423	Raptor	Box5 F6	90659C	Collared Sparrowhawk	Cloaca	2019-11-01	Accipiter cirrocephalus	Accipitriformes	Accipitridae	Maroochy River	Clinical disease (unwell)	Clinical disease (unsp.)	0							0							0							0		1	29.1
424	Raptor	Box8 H3	110894E	Whistling Kite	Eye/Choana	2021-11-09	Haliastur sphenurus	Accipitriformes	Accipitridae	Woorim	Emaciated	Clinical disease (emaciated)	0							0							0							0		0
425	Raptor	Box8 H4	110894C	Whistling Kite	Cloaca	2021-11-09	Haliastur sphenurus	Accipitriformes	Accipitridae	Woorim	Emaciated	Clinical disease (emaciated)	0							0							0							0		0
426	Pigeon	Box2 A5	90723E	Brown-capped Emerald-Dove	Eye/Choana	2019-11-01	Chalcophaps indica	Columbiformes	Columbidae	Beerwah	Animal attack (cat)	Animal attack (cat)	0							0							0							0		1	31.2
427	Pigeon	Box2 A6	90723C	Brown-capped Emerald-Dove	Cloaca	2019-11-01	Chalcophaps indica	Columbiformes	Columbidae	Beerwah	Animal attack (cat)	Animal attack (cat)	0							0							0							0		1	28.1
428	Pigeon	Box2 A7	90720E	Bar-shouldered Dove	Eye/Choana	2019-11-01	Geopelia humeralis	Columbiformes	Columbidae	Woorim	Clinical disease (unwell)	Clinical disease (unsp.)	0							0							0							0		1	27.4
429	Pigeon	Box2 A8	90720C	Bar-shouldered Dove	Cloaca	2019-11-01	Geopelia humeralis	Columbiformes	Columbidae	Woorim	Clinical disease (unwell)	Clinical disease (unsp.)	0							0							0							0		1	25.5
430	Pigeon	Box2 A9	90747E	Brown Cuckoo-Dove	Eye/Choana	2019-11-01	Macropygia phasianella	Columbiformes	Columbidae	Rosemount	Trauma	Trauma (unsp.)	0							0							0							0		0
431	Pigeon	Box2 A9(10)	90747C	Brown Cuckoo-Dove	Cloaca	2019-11-01	Macropygia phasianella	Columbiformes	Columbidae	Rosemount	Trauma	Trauma (unsp.)	0							0							0							0		1	26.8
432	Pigeon	Box2 B1	90759E	White-headed Pigeon	Eye/Choana	2019-11-05	Columba leucomela	Columbiformes	Columbidae	Bli Bli	Trauma	Trauma (unsp.)	0							0							0							0		0
433	Pigeon	Box2 B2	90759C	White-headed Pigeon	Cloaca	2019-11-05	Columba leucomela	Columbiformes	Columbidae	Bli Bli	Trauma	Trauma (unsp.)	1	32.1	Beak and feather disease virus isolate BFDV-J_PL-688_2008	98.7	696	Grey parrot	JX221037	0							0							0		0
434	Pigeon	Box2 B3	90798E	Crested Pigeon	Eye/Choana	2019-11-05	Ocyphaps lophotes	Columbiformes	Columbidae	Aroona	Trauma	Trauma (unsp.)	0							0							0							0		0
435	Pigeon	Box2 B4	90798C	Crested Pigeon	Cloaca	2019-11-05	Ocyphaps lophotes	Columbiformes	Columbidae	Aroona	Trauma	Trauma (unsp.)	1	30.8						0							1	30.5						0		1	29.9
436	Pigeon	Box2 B5	90782E	Brown Cuckoo-Dove	Eye/Choana	2019-11-05	Macropygia phasianella	Columbiformes	Columbidae	Maleny	Trauma	Trauma (unsp.)	0							0							0							0		0
437	Pigeon	Box2 B6	90782C	Brown Cuckoo-Dove	Cloaca	2019-11-05	Macropygia phasianella	Columbiformes	Columbidae	Maleny	Trauma	Trauma (unsp.)	0							0							0							0		1	29.6
438	Pigeon	Box2 B7	90981C	Peaceful Dove	Cloaca	2019-11-08	Geopelia placida	Columbiformes	Columbidae	Hervey Bay	Animal attack	Animal attack (unsp.)	1	32.5	Beak and feather disease virus isolate BFDV_AUS_05_1042	99.2	704	Sulphur-crested cockatoo	KF495583	0							0							0		0
439	Pigeon	Box2 B8	91085E	Crested Pigeon	Eye/Choana	2019-11-12	Ocyphaps lophotes	Columbiformes	Columbidae	NA	Trauma	Trauma (unsp.)	0							0							0							0		0
440	Pigeon	Box2 B9	91085C	Crested Pigeon	Cloaca	2019-11-12	Ocyphaps lophotes	Columbiformes	Columbidae	NA	Trauma	Trauma (unsp.)	0							0							0							0		1	29.2
441	Pigeon	Box2 B9(10)	15112019E	Rose Crowned Fruit-Dove	Eye/Choana	2019-11-15	Ptilinopus regina	Columbiformes	Columbidae	NA	NA	Unsp.	0							0							0							0		0
442	Pigeon	Box2 C1	15112019C	Rose Crowned Fruit-Dove	Cloaca	2019-11-15	Ptilinopus regina	Columbiformes	Columbidae	NA	NA	Unsp.	0							0							0							0		0
443	Pigeon	Box2 C2	91471E	Crested Pigeon	Eye/Choana	2019-11-22	Ocyphaps lophotes	Columbiformes	Columbidae	Sippy Downs	Trauma (nest fall)	Trauma (nest complications)	1	29.9	Beak and feather disease virus isolate BFDV_AUS_RBL_2012_712	99	686	Rainbow lorikeet	KM887942	0							0							1	27.01	1	29.1
444	Pigeon	Box2 C3	91471C	Crested Pigeon	Cloaca	2019-11-22	Ocyphaps lophotes	Columbiformes	Columbidae	Sippy Downs	Trauma (nest fall)	Trauma (nest complications)	0							0							0							0		1	29.9
445	Pigeon	Box2 F4	101254E	Brown Cuckoo-Dove	Eye/Choana	2020-11-26	Macropygia phasianella	Columbiformes	Columbidae	Palmview	Animal attack (dog)	Animal attack (dog)	1	29.9						0							0							0		0
446	Pigeon	Box2 F5	101254C	Brown Cuckoo-Dove	Cloaca	2020-11-26	Macropygia phasianella	Columbiformes	Columbidae	Palmview	Animal attack (dog)	Animal attack (dog)	1	29.7	Beak and feather disease virus natural-host Cacatua leabeateri	99.3	696	Major Mitchell's cockatoo	AF311300	0							0							0		0
447	Pigeon	Box2 F8	100261E	White-headed Pigeon	Eye/Choana	2020-11-01	Columba leucomela	Columbiformes	Columbidae	Tanawha	Trauma (fracture)	Trauma (fracture)	1	24.5	Beak and feather disease virus isolate 04-604-QD3-GGC-WA	98.9	691	Gang-gang cockatoo	KF499133	0							0							0		0
448	Pigeon	Box2 F9	100261C	White-headed Pigeon	Cloaca	2020-11-01	Columba leucomela	Columbiformes	Columbidae	Tanawha	Trauma (fracture)	Trauma (fracture)	1	26.9						0							0							0		0
449	Pigeon	Box2 H2	110994E	Brown Cuckoo-Dove	Eye/Choana	2021-11-06	Macropygia phasianella	Columbiformes	Columbidae	Beerburrum	Crash into window	Trauma (other)	0							0							0							0		0
450	Pigeon	Box2 H3	110994C	Brown Cuckoo-Dove	Cloaca	2021-11-06	Macropygia phasianella	Columbiformes	Columbidae	Beerburrum	Crash into window	Trauma (other)	0							0							0							0		0
451	Pigeon	Box2 H4	11158EC	Brown Cuckoo-Dove	Eye/Choana/Cloaca	2021-11-10	Macropygia phasianella	Columbiformes	Columbidae	Toowoomba	Trauma (Fracture)	Trauma (fracture)	0							0							0							0		0
452	Pigeon	Box2 H5	111270E	Crested Pigeon	Eye/Choana	2021-11-13	Ocyphaps lophotes	Columbiformes	Columbidae	Banksia Beach	Trauma (Fractured Leg)	Trauma (fracture)	1	29.54						0							0							0		0
453	Pigeon	Box2 H6	111270C	Crested Pigeon	Cloaca	2021-11-13	Ocyphaps lophotes	Columbiformes	Columbidae	Banksia Beach	Trauma (Fractured Leg)	Trauma (fracture)	1	24.17	Beak and feather disease virus isolate BFDV_AUS_RBL_2012_646	99.1	634	Rainbow lorikeet	KM887936	1	29.78	Psittacid herpesvirus 1 isolate BH1362 DNA cleaving/packaging protein (UL17)	100	622	Psittacidae	JF313326	1	15.35						1	29.47	0
454	Pigeon	Box2 H7	111549E	Crested Pigeon	Eye/Choana	2021-11-21	Ocyphaps lophotes	Columbiformes	Columbidae	Beerwah	NA	Unsp.	0							0							0							0		0
455	Pigeon	Box2 H8	111549C	Crested Pigeon	Cloaca	2021-11-21	Ocyphaps lophotes	Columbiformes	Columbidae	Beerwah	NA	Unsp.	0							0							0							0		0
456	Pigeon	Box2 H9	111413E	Topknot Pigeon	Eye/Choana	2021-11-19	Lopholaimus antarcticus	Columbiformes	Columbidae	Buderim	Unable to fly	Other	0							0							0							0		0
457	Pigeon	Box2 H9(10)	111413C	Topknot Pigeon	Cloaca	2021-11-19	Lopholaimus antarcticus	Columbiformes	Columbidae	Buderim	Unable to fly	Other	0							0							0							0		0
458	Kingfisher	Box2 I6	91020E	Azure Kingfisher	Eye/Choana	2019-11-12	Ceyx azureus	Coraciiformes	Alcedinidae	Glass House Mountains	Animal attack (cat)	Animal attack (cat)	0							0							0							0		1	30.2
459	Kingfisher	Box2 I7	91020C	Azure Kingfisher	Cloaca	2019-11-12	Ceyx azureus	Coraciiformes	Alcedinidae	Glass House Mountains	Animal attack (cat)	Animal attack (cat)	0							0							0							0		0
460	Kingfisher	Box3 I5	91166E	Laughing Kookaburra	Eye/Choana	2019-11-15	Dacelo novaeguinea	Coraciiformes	Alcedinidae	NA	HBC	Trauma (HBC)	0							0							0							0		0
461	Kingfisher	Box3 I6	91166C	Laughing Kookaburra	Cloaca	2019-11-15	Dacelo novaeguinea	Coraciiformes	Alcedinidae	NA	HBC	Trauma (HBC)	0							0							0							0		1	28.5
462	Kingfisher	Box4 J4	90767E	Laughing Kookaburra	Eye/Choana	2019-11-05	Dacelo novaeguinea	Coraciiformes	Alcedinidae	Wamuran	HBC	Trauma (HBC)	0							0							0							0		1	27.6
463	Kingfisher	Box4 J5	90767C	Laughing Kookaburra	Cloaca	2019-11-05	Dacelo novaeguinea	Coraciiformes	Alcedinidae	Wamuran	HBC	Trauma (HBC)	0							0							0							0		1	29.5
464	Kingfisher	Box4 J8	90864E	Sacred Kingfisher	Eye/Choana	2019-11-05	Todiramphus sanctus	Coraciiformes	Alcedinidae	Buderim	NA	Unsp.	0							0							0							0		0
465	Kingfisher	Box4 J9	90864C	Sacred Kingfisher	Cloaca	2019-11-05	Todiramphus sanctus	Coraciiformes	Alcedinidae	Buderim	NA	Unsp.	1	29.3	Beak and feather disease virus isolate BFDV_AUS_RBL_2012_712	99	696	Rainbow lorikeet	KM887942	0							0							0		1	28.3
466	Kingfisher	Box8 B2	100560E	Oriental Dollarbird	Eye/Choana	2020-11-09	Eurystomus orientalis	Coraciiformes	Coraciidae	Moreton Bay	Trauma (entaglement)	Trauma (entaglement)	0							0							0							0		0
467	Kingfisher	Box8 B3	100560C	Oriental Dollarbird	Cloaca	2020-11-09	Eurystomus orientalis	Coraciiformes	Coraciidae	Moreton Bay	Trauma (entaglement)	Trauma (entaglement)	0							0							0							0		0
468	Kingfisher	Box8 C7	100946E	Sacred Kingfisher	Eye/Choana	2020-11-25	Todiramphus sanctus	Coraciiformes	Alcedinidae	Caboolture	Trauma (fracture)	Trauma (fracture)	1	30.8	Beak and feather disease virus natural-host Cacatua leabeateri	97.28	669	Major Mitchell's cockatoo	AF311300	1	24.58						0							0		0
469	Kingfisher	Box8 C8	100946C	Sacred Kingfisher	Cloaca	2020-11-25	Todiramphus sanctus	Coraciiformes	Alcedinidae	Caboolture	Trauma (fracture)	Trauma (fracture)	1	31.8						1	22.05	Psittacid herpesvirus 1 isolate BH1362 DNA cleaving/packaging protein (UL17)	99.84	622	Psittacidae	JF313326	0							0		0
470	Kingfisher	Box8 F3	110904E	Laughing Kookaburra	Eye/Choana	2021-11-04	Dacelo novaeguinea	Coraciiformes	Alcedinidae	Buddina	Trauma (HBC)	Trauma (HBC)	0							0							0							0		0
471	Kingfisher	Box8 F4	110904C	Laughing Kookaburra	Cloaca	2021-11-04	Dacelo novaeguinea	Coraciiformes	Alcedinidae	Buddina	Trauma (HBC)	Trauma (HBC)	0							0							0							0		0
472	Kingfisher	Box8 F5	110945E	Laughing Kookaburra	Eye/Choana	2021-11-04	Dacelo novaeguinea	Coraciiformes	Alcedinidae	Peachester	Trauma (HBC)	Trauma (HBC)	1	31.37						0							0							0		0
473	Kingfisher	Box8 F6	110945C	Laughing Kookaburra	Cloaca	2021-11-04	Dacelo novaeguinea	Coraciiformes	Alcedinidae	Peachester	Trauma (HBC)	Trauma (HBC)	1	31.37						0							0							0		1	35.88
474	Kingfisher	Box8 F7	110984E	Laughing Kookaburra	Eye/Choana	2021-11-06	Dacelo novaeguinea	Coraciiformes	Alcedinidae	Banksia Beach	Trauma (Fractured Wing)	Trauma (fracture)	0							0							0							0		0
475	Kingfisher	Box8 F8	110984C	Laughing Kookaburra	Cloaca	2021-11-06	Dacelo novaeguinea	Coraciiformes	Alcedinidae	Banksia Beach	Trauma (Fractured Wing)	Trauma (fracture)	0							0							0							0		0
476	Kingfisher	Box8 F9	110951E	Laughing Kookaburra	Eye/Choana	2021-11-05	Dacelo novaeguinea	Coraciiformes	Alcedinidae	Landsborough	Unable to Fly	Other	1	30.68						0							0							0		0
477	Kingfisher	Box8 G1	110951C	Laughing Kookaburra	Cloaca	2021-11-05	Dacelo novaeguinea	Coraciiformes	Alcedinidae	Landsborough	Unable to Fly	Other	0							0							0							0		0
478	Kingfisher	Box8 G2	111619E	Laughing Kookaburra	Eye/Choana	2021-11-24	Dacelo novaeguinea	Coraciiformes	Alcedinidae	Woombye	Fallen out of nest; Trauma (Fracture wing)	Trauma (fracture)	1	25.43						0							0							0		0
479	Kingfisher	Box8 G3	111619C	Laughing Kookaburra	Cloaca	2021-11-24	Dacelo novaeguinea	Coraciiformes	Alcedinidae	Woombye	Fallen out of nest; Trauma (Fracture wing)	Trauma (fracture)	0							0							0							0		1	35.23
480	Kingfisher	LK007	100202	Laughing Kookaburra	Liver	2020-11-06	Dacelo novaeguinea	Coraciiformes	Alcedinidae	Glasshouse Mountains	Barbed wire fence entanglement	Trauma (entaglement)	0							0							0							0		0
481	Kingfisher	LK008	100254	Laughing Kookaburra	Liver	2020-11-06	Dacelo novaeguinea	Coraciiformes	Alcedinidae	Woodford	Trauma	Trauma (unsp.)	0							0							0							0		0
482	Kingfisher	LK017	100798	Laughing Kookaburra	Liver	2020-11-20	Dacelo novaeguinea	Coraciiformes	Alcedinidae	Albany Creek	Drowning in pool, Trauma	Trauma (other)	0							0							0							0		0
483	Kingfisher	LK018	100990	Laughing Kookaburra	Liver	2020-11-20	Dacelo novaeguinea	Coraciiformes	Alcedinidae	Ninderry	Trauma	Trauma (unsp.)	0							0							0							0		0
484	Raptor	Box8 H7	111197E	Peregrine Falcon	Eye/Choana	2021-11-11	Falco peregrinus	Falconiformes	Falconidae	Woorim	Trauama (Fractured Wing)	Trauma (fracture)	1	26.98						0							0							0		0
485	Raptor	Box8 H8	111197C	Peregrine Falcon	Cloaca	2021-11-11	Falco peregrinus	Falconiformes	Falconidae	Woorim	Trauama (Fractured Wing)	Trauma (fracture)	0							0							0							0		0
486	Parrot	Box1 G3	90911E	Little Corella	Eye/Choana	2019-11-08	Cacatua sanguinea	Psittaciformes	Cacatuidae	Glenview	Trauma	Trauma (unsp.)	1	28.7						0							0							0		0
487	Parrot	Box1 G4	90911C	Little Corella	Cloaca	2019-11-08	Cacatua sanguinea	Psittaciformes	Cacatuidae	Glenview	Trauma	Trauma (unsp.)	0							0							0							0		0
488	Parrot	Box1 G5	90905E	Sulphur-crested Cockatoo	Eye/Choana	2019-11-08	Cacatua galerita	Psittaciformes	Cacatuidae	Burpengary	Clinical disease (BFD)	Clinical disease (BFD)	1	17.31						0							0							0		1	28.6
489	Parrot	Box1 G6	90905C	Sulphur-crested Cockatoo	Cloaca	2019-11-08	Cacatua galerita	Psittaciformes	Cacatuidae	Burpengary	Clinical disease (BFD)	Clinical disease (BFD)	1	14.95	Beak and feather disease virus isolate BFDV_AUS_05_1042	98.13	659	Sulphur-crested cockatoo	KF495583	0							0							0		0
490	Parrot	Box1 G7	90978E	Galah	Eye/Choana	2019-11-08	Eolophus roseicapilla	Psittaciformes	Cacatuidae	Brisbane	Trauma	Trauma (unsp.)	1	30.1						0							0							0		0
491	Parrot	Box1 G8	90978C	Galah	Cloaca	2019-11-08	Eolophus roseicapilla	Psittaciformes	Cacatuidae	Brisbane	Trauma	Trauma (unsp.)	1	31.6						0							0							0		1	29.6
492	Parrot	Box1 G9	90912E	Galah	Eye/Choana	2019-11-08	Eolophus roseicapilla	Psittaciformes	Cacatuidae	Bli Bli	Trauma	Trauma (unsp.)	0							0							0							0		0
493	Parrot	Box1 H1	90912C	Galah	Cloaca	2019-11-08	Eolophus roseicapilla	Psittaciformes	Cacatuidae	Bli Bli	Trauma	Trauma (unsp.)	1	30						0							0							0		1	30.1
494	Parrot	Box1 H2	91065E	Galah	Eye/Choana	2019-11-12	Eolophus roseicapilla	Psittaciformes	Cacatuidae	NA	HBC	Trauma (HBC)	0							0							0							0		1	31
495	Parrot	Box1 H3	91065C	Galah	Cloaca	2019-11-12	Eolophus roseicapilla	Psittaciformes	Cacatuidae	NA	HBC	Trauma (HBC)	0							0							0							0		0
496	Parrot	Box1 H4	90947E	Yellow-tailed Black-Cockatoo	Eye/Choana	2019-11-12	Zanda funerea	Psittaciformes	Cacatuidae	D'Aguilar	Emaciated	Clinical disease (emaciated)	0							0							0							0		1	31.5
497	Parrot	Box1 H5	90947C	Yellow-tailed Black-Cockatoo	Cloaca	2019-11-12	Zanda funerea	Psittaciformes	Cacatuidae	D'Aguilar	Emaciated	Clinical disease (emaciated)	0							0							0							0		0
498	Parrot	Box1 H6	91040E	Sulphur-crested Cockatoo	Eye/Choana	2019-11-12	Cacatua galerita	Psittaciformes	Cacatuidae	Chevalum	Trauma	Trauma (unsp.)	0							0							0							0		0
499	Parrot	Box1 H7	91040C	Sulphur-crested Cockatoo	Cloaca	2019-11-12	Cacatua galerita	Psittaciformes	Cacatuidae	Chevalum	Trauma	Trauma (unsp.)	0							0							0							0		0
500	Parrot	Box1 H8	91790E	Little Corella	Eye/Choana	2019-11-29	Cacatua sanguinea	Psittaciformes	Cacatuidae	Hervey bay	NA	Unsp.	0							0							0							0		0
501	Parrot	Box1 H9	91790C	Little Corella	Cloaca	2019-11-29	Cacatua sanguinea	Psittaciformes	Cacatuidae	Hervey bay	NA	Unsp.	0							0							0							0		0
502	Parrot	Box2 C2	18092020LU	Little Corella	Lung	2022-09-18	Cacatua sanguinea	Psittaciformes	Cacatuidae	NA	Chlamydiosis; conjunctivitis; emaciation	Unsp.	1	15.3						0							0							0		0
503	Parrot	Box2 F1	100234E	Little Corella	Eye/Choana	2020-11-01	Cacatua sanguinea	Psittaciformes	Cacatuidae	Buderim	Unable to fly	Other	0							1	22.44						1	22.58						1	8.91	1	28.5
504	Parrot	Box2 F2	100234C	Little Corella	Cloaca	2020-11-01	Cacatua sanguinea	Psittaciformes	Cacatuidae	Buderim	Unable to fly	Other	0							0							0							0		1	14.4
505	Parrot	Box2 F3	99304E	Little Corella	Eye/Choana	2020-11-10	Cacatua sanguinea	Psittaciformes	Cacatuidae	Burpengary	Clinical disease (BFD)	Clinical disease (BFD)	0							1	30.06						1	26.47						1	11.58	1	31.5
506	Parrot	Box2 F4	99304C	Little Corella	Cloaca	2020-11-10	Cacatua sanguinea	Psittaciformes	Cacatuidae	Burpengary	Clinical disease (BFD)	Clinical disease (BFD)	0							1	28.34						1	21.58						1	10.05	0
507	Parrot	Box2 F5	101040E	Galah	Eye/Choana	2020-11-20	Eolophus roseicapilla	Psittaciformes	Cacatuidae	NA	Trauma (fracture)	Trauma (fracture)	1	26.5						0							0							0		0
508	Parrot	Box2 F6	101040C	Galah	Cloaca	2020-11-20	Eolophus roseicapilla	Psittaciformes	Cacatuidae	NA	Trauma (fracture)	Trauma (fracture)	1	28.3						0							0							0		0
509	Parrot	Box2 F7	101198E	Sulphur-crested Cockatoo	Eye/Choana	2020-11-26	Cacatua galerita	Psittaciformes	Cacatuidae	Peachester	Clinical disease (BFD)	Clinical disease (BFD)	1	13.42	Beak and feather disease virus natural-host Cacatua leabeateri	99.3	698	Major Mitchell's cockatoo	AF311300	0							0							0		0
510	Parrot	Box2 F8	101198C	Sulphur-crested Cockatoo	Cloaca	2020-11-26	Cacatua galerita	Psittaciformes	Cacatuidae	Peachester	Clinical disease (BFD)	Clinical disease (BFD)	1	14.3						0							0							0		0
511	Parrot	Box2 F9	101046E	Sulphur-crested Cockatoo	Eye/Choana	2020-11-20	Cacatua galerita	Psittaciformes	Cacatuidae	NA	Trauma (fracture)	Trauma (fracture)	0							1	32						0							0		0
512	Parrot	Box2 F9(10)	101046C	Sulphur-crested Cockatoo	Cloaca	2020-11-20	Cacatua galerita	Psittaciformes	Cacatuidae	NA	Trauma (fracture)	Trauma (fracture)	0							0							0							0		0
513	Parrot	Box2 A5	89415E	Pale-headed Rosella	Eye/Choana	2019-11-08	Platycercus adscitus	Psittaciformes	Psittaculidae	Mooloolah Valey	Clinical disease (unwell)	Clinical disease (unsp.)	0							0							0							0		1	24
514	Parrot	Box2 A6	89415C	Pale-headed Rosella	Cloaca	2019-11-08	Platycercus adscitus	Psittaciformes	Psittaculidae	Mooloolah Valey	Clinical disease (unwell)	Clinical disease (unsp.)	0							0							0							0		1	32.4
515	Parrot	Box2 A9	90732E	Rainbow Lorikeet	Eye/Choana	2019-11-01	Trichoglossus moluccanus	Psittaciformes	Psittaculidae	Maroochydore	Clinical disease (BFD)	Clinical disease (BFD)	0							0							0							0		1	31
516	Parrot	Box2 B1	90732C	Rainbow Lorikeet	Cloaca	2019-11-01	Trichoglossus moluccanus	Psittaciformes	Psittaculidae	Maroochydore	Clinical disease (BFD)	Clinical disease (BFD)	0							0							0							0		1	29.5
517	Parrot	Box2 B2	90718E	Rainbow Lorikeet	Eye/Choana	2019-11-01	Trichoglossus moluccanus	Psittaciformes	Psittaculidae	Mountain Creek	HBC	Trauma (HBC)	0							0							0							0		0
518	Parrot	Box2 B3	90718C	Rainbow Lorikeet	Cloaca	2019-11-01	Trichoglossus moluccanus	Psittaciformes	Psittaculidae	Mountain Creek	HBC	Trauma (HBC)	0							0							0							0		1	28
519	Parrot	Box2 B4	90967E	Rainbow Lorikeet	Eye/Choana	2019-11-08	Trichoglossus moluccanus	Psittaciformes	Psittaculidae	Sunshine Coast	Animal attack (cat)	Animal attack (cat)	0							0							0							0		0
520	Parrot	Box2 B5	90967C	Rainbow Lorikeet	Cloaca	2019-11-08	Trichoglossus moluccanus	Psittaciformes	Psittaculidae	Sunshine Coast	Animal attack (cat)	Animal attack (cat)	0							0							0							0		0
521	Parrot	Box2 B6	91012E	Rainbow Lorikeet	Eye/Choana	2019-11-12	Trichoglossus moluccanus	Psittaciformes	Psittaculidae	Bribie Island	Clinical disease (unwell)	Clinical disease (unsp.)	0							0							0							0		0
522	Parrot	Box2 B7	91012C	Rainbow Lorikeet	Cloaca	2019-11-12	Trichoglossus moluccanus	Psittaciformes	Psittaculidae	Bribie Island	Clinical disease (unwell)	Clinical disease (unsp.)	0							0							0							0		0
523	Parrot	Box2 B8	91180E	Rainbow Lorikeet	Eye/Choana	2019-11-15	Trichoglossus moluccanus	Psittaciformes	Psittaculidae	Little Mountain	HBC	Trauma (HBC)	0							0							0							0		0
524	Parrot	Box2 B9	91180C	Rainbow Lorikeet	Cloaca	2019-11-15	Trichoglossus moluccanus	Psittaciformes	Psittaculidae	Little Mountain	HBC	Trauma (HBC)	0							0							0							0		1	30.5
525	Parrot	Box2 C1	91412E	Pale-headed Rosella	Eye/Choana	2019-11-19	Platycercus adscitus	Psittaciformes	Psittaculidae	Mooloolah Valey	Trauma	Trauma (unsp.)	0							0							0							0		0
526	Parrot	Box2 C2	91412C	Pale-headed Rosella	Cloaca	2019-11-19	Platycercus adscitus	Psittaciformes	Psittaculidae	Mooloolah Valey	Trauma	Trauma (unsp.)	0							0							0							0		0
527	Parrot	Box2 C3	91756E	Scaly-breasted Lorikeet	Eye/Choana	2019-11-29	Trichoglossus chlorolepidotus	Psittaciformes	Psittaculidae	Beerwah	Clinical disease (BFD)	Clinical disease (BFD)	1	21.98	Beak and feather disease virus isolate BFDV_AUS_RBL_2011_621	99	692	Rainbow lorikeet	KM887923	0							0							0		1	29.4
528	Parrot	Box2 C4	91756C	Scaly-breasted Lorikeet	Cloaca	2019-11-29	Trichoglossus chlorolepidotus	Psittaciformes	Psittaculidae	Beerwah	Clinical disease (BFD)	Clinical disease (BFD)	1	24.6						0							0							0		1	31.6
529	Parrot	Box2 C5	29112019E	Rainbow Lorikeet	Eye/Choana	2019-11-29	Trichoglossus moluccanus	Psittaciformes	Psittaculidae	NA	NA	Unsp.	0							0							0							0		1	26.1
530	Parrot	Box2 C6	29112019C	Rainbow Lorikeet	Cloaca	2019-11-29	Trichoglossus moluccanus	Psittaciformes	Psittaculidae	NA	NA	Unsp.	0							0							0							0		1	31.1
531	Parrot	Box3 D4	100346E	Pale-headed Rosella	Eye/Choana	2020-11-01	Platycercus adscitus	Psittaciformes	Psittaculidae	Maleny	HBC	Trauma (HBC)	0							0							1	32.47						0		0
532	Parrot	Box3 D5	100346C	Pale-headed Rosella	Cloaca	2020-11-01	Platycercus adscitus	Psittaciformes	Psittaculidae	Maleny	HBC	Trauma (HBC)	0							0							0							0		0
533	Parrot	Box3 D6	110833E	Australian King-Parrot	Eye/Choana	2021-11-02	Alisterus scapularis	Psittaciformes	Psittaculidae	Glasshouse Mountains	Hit By Car	Trauma (HBC)	0							0							1	15.38						0		0
534	Parrot	Box3 D7	110833C	Australian King-Parrot	Cloaca	2021-11-02	Alisterus scapularis	Psittaciformes	Psittaculidae	Glasshouse Mountains	Hit By Car	Trauma (HBC)	0							1	21.36						1	15.96						1	11.24	0
535	Parrot	Box3 D8	111027E	Australian King-Parrot	Eye/Choana	2021-11-07	Alisterus scapularis	Psittaciformes	Psittaculidae	Little Mountain	Trauma (Injured Leg)	Trauma (fracture)	0							0							0							0		0
536	Parrot	Box3 D9	111027C	Australian King-Parrot	Cloaca	2021-11-07	Alisterus scapularis	Psittaciformes	Psittaculidae	Little Mountain	Trauma (Injured Leg)	Trauma (fracture)	0							0							0							0		1	35.63
537	Parrot	RL015	100289LI	Rainbow Lorikeet	Liver	2020-11-06	Trichoglossus moluccanus	Psittaciformes	Psittaculidae	Yaroomba	Trauma	Trauma (unsp.)	1	18.43						0							0							0		0
538	Parrot	RL016	100251LI	Rainbow Lorikeet	Liver	2020-11-06	Trichoglossus moluccanus	Psittaciformes	Psittaculidae	Caboolture	Trauma	Trauma (unsp.)	1	27.18						0							0							0		0
539	Parrot	RL017	100223LI	Rainbow Lorikeet	Liver	2020-11-06	Trichoglossus moluccanus	Psittaciformes	Psittaculidae	Maroochydore	Trauma	Trauma (unsp.)	1	28.59						0							0							0		0
540	Parrot	RL055	100726LI	Rainbow Lorikeet	Liver	2020-11-14	Trichoglossus moluccanus	Psittaciformes	Psittaculidae	Caloundra	LPS	Clinical disease (paralysis)	1	26.79						0							0							0		0
541	Parrot	RL056	100539LI	Rainbow Lorikeet	Liver	2020-11-14	Trichoglossus moluccanus	Psittaciformes	Psittaculidae	Yandina	Unable to fly	Other	1	27.05						0							0							0		0
542	Parrot	RL057	100760LI	Rainbow Lorikeet	Liver	2020-11-14	Trichoglossus moluccanus	Psittaciformes	Psittaculidae	Bribie Island	Clinical disease (BFD)	Clinical disease (BFD)	1	16.35						0							0							0		0
543	Parrot	RL058	100649LI	Rainbow Lorikeet	Liver	2020-11-14	Trichoglossus moluccanus	Psittaciformes	Psittaculidae	Caloundra West	Neurological, HBC?, Recumbent	Other	1	19.18						0							0							0		0
544	Parrot	RL059	100296LI	Rainbow Lorikeet	Liver	2020-11-14	Trichoglossus moluccanus	Psittaciformes	Psittaculidae	Alexandra Headland	Unable to fly	Other	0							1	14.52						1	16.41						0		0
545	Parrot	RL060	100549LI	Rainbow Lorikeet	Liver	2020-11-15	Trichoglossus moluccanus	Psittaciformes	Psittaculidae	Bribie Island	Clinical disease (BFD)	Clinical disease (BFD)	0							1	21.81						1	15.88						0		0
546	Parrot	RL061	100544LI	Rainbow Lorikeet	Liver	2020-11-14	Trichoglossus moluccanus	Psittaciformes	Psittaculidae	Bellara	Clinical disease (BFD)	Clinical disease (BFD)	1	19.87						0							0							0		0
547	Parrot	RL063	100547LI	Rainbow Lorikeet	Liver	2020-11-14	Trichoglossus moluccanus	Psittaciformes	Psittaculidae	Bribie Island	Clinical disease (BFD)	Clinical disease (BFD)	1	18.87						0							0							0		0
548	Parrot	RL064	100621LI	Rainbow Lorikeet	Liver	2020-11-14	Trichoglossus moluccanus	Psittaciformes	Psittaculidae	Beerwah	Trauma	Trauma (unsp.)	0							0							0							0		0
549	Parrot	RL065	100532LI	Rainbow Lorikeet	Liver	2020-11-14	Trichoglossus moluccanus	Psittaciformes	Psittaculidae	Peachester	Trauma	Trauma (unsp.)	0							1	15.39						1	17.56						0		0
550	Parrot	RL066	100295LI	Rainbow Lorikeet	Liver	2020-11-14	Trichoglossus moluccanus	Psittaciformes	Psittaculidae	Maroochydore	No data, couldn't fly	Other	0							1	15.58	Psittacid herpesvirus 1 isolate BH1362 DNA cleaving/packaging protein (UL17) and host range protein (UL16)	100	622	Psittacidae	JF313326	0							0		0
551	Parrot	RL067	100585LI	Rainbow Lorikeet	Liver	2020-11-20	Trichoglossus moluccanus	Psittaciformes	Psittaculidae	Nambour	Trauma	Trauma (unsp.)	0							0							0							0		0
552	Parrot	RL068	100909LI	Rainbow Lorikeet	Liver	2020-11-20	Trichoglossus moluccanus	Psittaciformes	Psittaculidae	Caloundra	Clinical disease (paralysis)	Clinical disease (paralysis)	0							0							0							0		0
553	Parrot	RL069	100973LI	Rainbow Lorikeet	Liver	2020-11-20	Trichoglossus moluccanus	Psittaciformes	Psittaculidae	Mountain Creek	Trauma	Trauma (unsp.)	0							0							0							0		0
554	Parrot	RL070	100877LI	Rainbow Lorikeet	Liver	2020-11-20	Trichoglossus moluccanus	Psittaciformes	Psittaculidae	Landsborough	No data, found on ground	Unsp.	0							0							0							0		0
555	Parrot	RL071	101032LI	Rainbow Lorikeet	Liver	2020-11-20	Trichoglossus moluccanus	Psittaciformes	Psittaculidae	Ilkey	No data, LPS?	Clinical disease (paralysis)	0							0							0							0		0
556	Parrot	RL072	101278LI	Rainbow Lorikeet	Liver	2020-11-27	Trichoglossus moluccanus	Psittaciformes	Psittaculidae	Kiamba	Trauma	Trauma (unsp.)	0							0							0							0		0
557	Parrot	RL073	101117LI	Rainbow Lorikeet	Liver	2020-11-27	Trichoglossus moluccanus	Psittaciformes	Psittaculidae	Morayfield	Trauma	Trauma (unsp.)	0							0							0							0		0
558	Parrot	RL074	100932LI	Rainbow Lorikeet	Liver	2020-11-27	Trichoglossus moluccanus	Psittaciformes	Psittaculidae	Maroochydore	HBC	Trauma (HBC)	1	29.31						0							0							0		0
559	Parrot	RL075	101118LI	Rainbow Lorikeet	Liver	2020-11-27	Trichoglossus moluccanus	Psittaciformes	Psittaculidae	Maroochydore	HBC	Trauma (HBC)	1	32.02						0							0							0		0
560	Parrot	SBL010	100857LI	Scaly-breasted Lorikeet	Liver	2020-11-20	Trichoglossus chlorolepidotus	Psittaciformes	Psittaculidae	Bongaree	Clinical disease (BFD)	Clinical disease (BFD)	1	25.1						0							0							0		0
561	Parrot	SBL011	101182LI	Scaly-breasted Lorikeet	Liver	2020-11-27	Trichoglossus chlorolepidotus	Psittaciformes	Psittaculidae	Morayfield	Clinical disease (BFD)	Clinical disease (BFD)	1	16.91	Beak and feather disease virus isolate BFDV_AUS_SBL_2013_711	98.29	642	Scaly-breasted lorikeet	KM887941	0							0							0		0
562	Raptor	Box5 F9	90725E	Barn Owl	Eye/Choana	2019-11-01	Tyto alba	Strigiformes	Tytonidae	Dayboro	HBC	Trauma (HBC)	0							0							0							0		1	25.6
563	Raptor	Box5 G1	90725C	Barn Owl	Cloaca	2019-11-01	Tyto alba	Strigiformes	Tytonidae	Dayboro	HBC	Trauma (HBC)	0							0							0							0		1	27.5
564	Raptor	Box5 H3	90863E	Southern Boobook	Eye/Choana	2019-11-08	Ninox boobook	Strigiformes	Strigidae	Noosaville	Trauma (nest fall; juvenile)	Trauma (nest complications)	0							0							0							0		1	29
565	Raptor	Box5 H4	90863C	Southern Boobook	Cloaca	2019-11-08	Ninox boobook	Strigiformes	Strigidae	Noosaville	Trauma (nest fall; juvenile)	Trauma (nest complications)	0							0							0							0		1	27.8
566	Raptor	Box8 H5	110921E	Barn Owl	Eye/Choana	2021-11-04	Tyto alba	Strigiformes	Tytonidae	NA	Emaciated	Clinical disease (emaciated)	1	32.82	Beak and feather disease virus isolate BFDV_AUS_RBL_2012_646	98.11	634	Rainbow lorikeet	KM887936	0							1	25.43						1	32.09	0
567	Raptor	Box8 H6	110921C	Barn Owl	Cloaca	2021-11-04	Tyto alba	Strigiformes	Tytonidae	NA	Emaciated	Clinical disease (emaciated)	0							0							0							0		0
568	Raptor	Box8 H9	111316E	Barn Owl	Eye/Choana	2021-11-14	Tyto alba	Strigiformes	Tytonidae	Scarborough	Young/Attacked by crows	Animal attack (bird)	0							0							0							1	31.03	0
569	Raptor	Box8 I1	111316C	Barn Owl	Cloaca	2021-11-14	Tyto alba	Strigiformes	Tytonidae	Scarborough	Young/Attacked by crows	Animal attack (bird)	0							0							0							0		0
570	Parrot	RL018	1242803	Rainbow Lorikeet	Liver	2021-11-10	Trichoglossus moluccanus	Psittaciformes	Psittaculidae	Beenleigh	Fractured coracoid	Trauma (fracture)	1	31.13						0							0							0		0
571	Parrot	RL019	1242764	Rainbow Lorikeet	Liver	2020-11-10	Trichoglossus moluccanus	Psittaciformes	Psittaculidae	Ferny Grove	Emaciated, old fractures	Clinical disease (emaciated)	0							0							0							0		0
572	Parrot	RL020	1242206	Rainbow Lorikeet	Liver	2020-11-10	Trichoglossus moluccanus	Psittaciformes	Psittaculidae	Unknown	Advanced lorikeet paralysis syndrome	Clinical disease (paralysis)	1	13.49	Beak and feather disease virus isolate BFDV_AUS_RBL_2012_646	99.1	688	Rainbow lorikeet	KM887936	0							0							0		0
573	Parrot	RL021	1241502	Rainbow Lorikeet	Liver	2020-11-10	Trichoglossus moluccanus	Psittaciformes	Psittaculidae	Browns Plain	Advanced lorikeet paralysis syndrome	Clinical disease (paralysis)	1	9.57	Beak and feather disease virus isolate BFDV_AUS_RBL_2013_935	99	688	Rainbow lorikeet	KM978923	0							0							0		0
574	Parrot	RL022	1243117	Rainbow Lorikeet	Liver	2020-11-10	Trichoglossus moluccanus	Psittaciformes	Psittaculidae	Darra	PBFD	Clinical disease (BFD)	1	21.87						0							0							0		0
575	Parrot	RL023	1241002	Rainbow Lorikeet	Liver	2020-11-10	Trichoglossus moluccanus	Psittaciformes	Psittaculidae	Meadowbrook	Fractured beak and coracoid	Trauma (fracture)	1	13.82	Beak and feather disease virus isolate BFDV_AUS_SBL_2013_711	99.7	686	Scaly-breasted lorikeet	KM887941	0							0							0		0
576	Parrot	RL024	1239556	Rainbow Lorikeet	Liver	2020-11-10	Trichoglossus moluccanus	Psittaciformes	Psittaculidae	Park Ridge	PBFD	Clinical disease (BFD)	1	28.48						0							0							0		0
577	Parrot	RL025	1240796	Rainbow Lorikeet	Liver	2020-11-10	Trichoglossus moluccanus	Psittaciformes	Psittaculidae	Brookfield	Fractured coracoid	Trauma (fracture)	0							0							0							0		0
578	Parrot	RL026	1241283	Rainbow Lorikeet	Liver	2020-11-10	Trichoglossus moluccanus	Psittaciformes	Psittaculidae	Riverview	Fractured coracoid	Trauma (fracture)	0							0							0							0		0
579	Parrot	RL027	1240747	Rainbow Lorikeet	Liver	2020-11-10	Trichoglossus moluccanus	Psittaciformes	Psittaculidae	Darra	Fractured coracoid	Trauma (fracture)	0							0							0							0		0
580	Parrot	RL028	1239568	Rainbow Lorikeet	Liver	2020-11-10	Trichoglossus moluccanus	Psittaciformes	Psittaculidae	Logan Reserve	PBFD	Clinical disease (BFD)	1	15.01						0							0							0		0
581	Parrot	RL029	1239751	Rainbow Lorikeet	Liver	2020-11-10	Trichoglossus moluccanus	Psittaciformes	Psittaculidae	Chermside	Fractured coracoid	Trauma (fracture)	1	13.6	Beak and feather disease virus isolate BFDV_AUS_05_1373	99	689	Rainbow lorikeet	KF688561	0							0							0		0
582	Raptor	Box4 F6	89435E	Black Kite	Eye/Choana	2019-10-01	Milvus migrans	Accipitriformes	Accipitridae	Morayfield	Trauma (plane hit)	Trauma (other)	0							0							0							0		0
583	Raptor	Box4 F7	89435C	Black Kite	Cloaca	2019-10-01	Milvus migrans	Accipitriformes	Accipitridae	Morayfield	Trauma (plane hit)	Trauma (other)	0							0							0							0		0
584	Raptor	Box4 H6	89850E	Osprey	Eye/Choana	2019-10-08	Pandion cristatus	Accipitriformes	Pandionidae	Mooloolaba	Animal attack (bird)	Animal attack (bird)	1	27.9	Beak and feather disease virus natural-host Cacatua leabeateri	98.6	689	Major Mitchell's cockatoo	AF311300	0							0							0		0
585	Raptor	Box4 H7	89850C	Osprey	Cloaca	2019-10-08	Pandion cristatus	Accipitriformes	Pandionidae	Mooloolaba	Animal attack (bird)	Animal attack (bird)	1	28.5						0							0							0		0
586	Raptor	Box5 B5	89739E	Pacific Baza	Eye/Choana	2019-10-03	Aviceda subcristata	Accipitriformes	Accipitridae	Glass House Mountains	HBC	Trauma (HBC)	0							0							0							0		1	24.2
587	Raptor	Box5 B6	89739C	Pacific Baza	Cloaca	2019-10-03	Aviceda subcristata	Accipitriformes	Accipitridae	Glass House Mountains	HBC	Trauma (HBC)	0							0							0							0		0
588	Raptor	Box5 E6	90513E	Black Kite	Eye/Choana	2019-10-25	Milvus migrans	Accipitriformes	Accipitridae	Ferny Hills	Trauma (entaglement)	Trauma (entaglement)	0							0							0							0		1	32.2
589	Raptor	Box5 E7	90513C	Black Kite	Cloaca	2019-10-25	Milvus migrans	Accipitriformes	Accipitridae	Ferny Hills	Trauma (entaglement)	Trauma (entaglement)	0							0							0							0		1	32.5
590	Raptor	Box5 E8	90480E	Black Kite	Eye/Choana	2019-10-25	Milvus migrans	Accipitriformes	Accipitridae	NA	Clinical disease (blind); Trauma	Clinical disease (occular)	0							0							0							0		1	31.1
591	Raptor	Box5 E9	90480C	Black Kite	Cloaca	2019-10-25	Milvus migrans	Accipitriformes	Accipitridae	NA	Clinical disease (blind); Trauma	Clinical disease (occular)	1	30.9	Beak and feather disease virus isolate BFDV_AUS_RBL_2012_712	99	687	Rainbow lorikeet	KM887942	0							0							0		1	32.1
592	Raptor	Box5 F1	90542E	Osprey	Eye/Choana	2019-10-25	Pandion cristatus	Accipitriformes	Pandionidae	Mooloolaba	Trauma	Trauma (unsp.)	0							0							0							0		0
593	Raptor	Box5 F2	90542C	Osprey	Cloaca	2019-10-25	Pandion cristatus	Accipitriformes	Pandionidae	Mooloolaba	Trauma	Trauma (unsp.)	1	28.5	Beak and feather disease virus isolate BFDV_AUS_RBL_2012_712	99	684	Rainbow lorikeet	KM887942	0							0							0		1	31.9
594	Raptor	Box7 I5	99797E	Brown Goshawk	Eye/Choana	2020-10-14	Accipiter fasciatus	Accipitriformes	Accipitridae	Narangba	Trauma (fracture)	Trauma (fracture)	0							0							0							0		0
595	Raptor	Box7 I6	99797C	Brown Goshawk	Cloaca	2020-10-14	Accipiter fasciatus	Accipitriformes	Accipitridae	Narangba	Trauma (fracture)	Trauma (fracture)	0							0							0							1	27.79	0
596	Raptor	Box8 G4	109662E	White-bellied Sea Eagle	Eye/Choana	2021-10-05	Haliaeetus leucogaster	Accipitriformes	Accipitridae	Joyner	Fall out of nest/Fractured Leg	Trauma (nest complications)	0							0							0							0		0
597	Raptor	Box8 G5	109662C	White-bellied Sea Eagle	Cloaca	2021-10-05	Haliaeetus leucogaster	Accipitriformes	Accipitridae	Joyner	Fall out of nest/Fractured Leg	Trauma (nest complications)	0							0							1	32.18						1	32.94	0
598	Raptor	Box8 G8	110161E	Nankeen Kestrel	Eye/Choana	2021-10-17	Falco cenchroides	Falconiformes	Falconidae	Pelican Waters	Bird Attack	Animal attack (bird)	0							0							0							1	29.73	0
599	Raptor	Box8 G9	110161C	Nankeen Kestrel	Cloaca	2021-10-17	Falco cenchroides	Falconiformes	Falconidae	Pelican Waters	Bird Attack	Animal attack (bird)	0							0							1	16.96						1	22.93	0
600	Pigeon	Box1 H2	89636E	Crested Pigeon	Eye/Choana	2019-10-01	Ocyphaps lophotes	Columbiformes	Columbidae	NA	NA	Unsp.	0							0							0							0		0
601	Pigeon	Box1 H3	89636C	Crested Pigeon	Cloaca	2019-10-01	Ocyphaps lophotes	Columbiformes	Columbidae	NA	NA	Unsp.	0							0							0							0		0
602	Pigeon	Box1 H4	90092E	Topknot Pigeon	Eye/Choana	2019-10-15	Lopholaimus antarcticus	Columbiformes	Columbidae	Maroochydore	Clinical disease (unwell)	Clinical disease (unsp.)	0							0							0							0		0
603	Pigeon	Box1 H5	90092C	Topknot Pigeon	Cloaca	2019-10-15	Lopholaimus antarcticus	Columbiformes	Columbidae	Maroochydore	Clinical disease (unwell)	Clinical disease (unsp.)	0							0							0							0		0
604	Pigeon	Box1 H6	90074E	Topknot Pigeon	Eye/Choana	2019-10-15	Lopholaimus antarcticus	Columbiformes	Columbidae	Buderim	Trauma	Trauma (unsp.)	1	30.8	Beak and feather disease virus natural-host Cacatua leabeateri	98.6	693	Major Mitchell's cockatoo	AF311300	0							0							0		0
605	Pigeon	Box1 H7	90074C	Topknot Pigeon	Cloaca	2019-10-15	Lopholaimus antarcticus	Columbiformes	Columbidae	Buderim	Trauma	Trauma (unsp.)	1	31.2						0							0							0		0
606	Pigeon	Box1 H8	90027E	Peaceful Dove	Eye/Choana	2019-10-11	Geopelia placida	Columbiformes	Columbidae	Glass House Mountains	Animal attack (cat)	Animal attack (cat)	1	31.4						0							0							0		0
607	Pigeon	Box1 H9	90027C	Peaceful Dove	Cloaca	2019-10-11	Geopelia placida	Columbiformes	Columbidae	Glass House Mountains	Animal attack (cat)	Animal attack (cat)	0							0							0							0		0
608	Pigeon	Box1 I1	90356E	Spotted Dove	Eye/Choana	2019-10-22	Spilopelia chinensis	Columbiformes	Columbidae	Beerwah	Animal attack (bird)	Animal attack (bird)	0							0							0							1	28.85	0
609	Pigeon	Box1 I2	90356C	Spotted Dove	Cloaca	2019-10-22	Spilopelia chinensis	Columbiformes	Columbidae	Beerwah	Animal attack (bird)	Animal attack (bird)	0							0							0							0		0
610	Pigeon	Box1 I3	89895E	Crested Pigeon	Eye/Choana	2019-10-08	Ocyphaps lophotes	Columbiformes	Columbidae	Morayfield	Trauma	Trauma (unsp.)	1	29.1						0							0							0		0
611	Pigeon	Box1 I4	89895C	Crested Pigeon	Cloaca	2019-10-08	Ocyphaps lophotes	Columbiformes	Columbidae	Morayfield	Trauma	Trauma (unsp.)	1	28.5	Beak and feather disease virus natural-host Cacatua leabeateri	98.6	694	Major Mitchell's cockatoo	AF311300	0							0							0		0
612	Pigeon	Box1 I5	90302E	Brown-capped Emerald-Dove	Eye/Choana	2019-10-18	Chalcophaps indica	Columbiformes	Columbidae	Bellthorpe	Trauma	Trauma (unsp.)	0							0							0							0		1	33.3
613	Pigeon	Box1 I6	90302C	Brown-capped Emerald-Dove	Cloaca	2019-10-18	Chalcophaps indica	Columbiformes	Columbidae	Bellthorpe	Trauma	Trauma (unsp.)	0							0							0							0		1	31.4
614	Pigeon	Box1 I7	90292E	Crested Pigeon	Eye/Choana	2019-10-18	Ocyphaps lophotes	Columbiformes	Columbidae	NA	Trauma	Trauma (unsp.)	0							0							0							0		1	33.5
615	Pigeon	Box1 I8	90292C	Crested Pigeon	Cloaca	2019-10-18	Ocyphaps lophotes	Columbiformes	Columbidae	NA	Trauma	Trauma (unsp.)	1	31.1						0							0							0		1	32
616	Pigeon	Box2 A1	90266E	Wonga Pigeon	Eye/Choana	2019-10-18	Leucosarcia melanoleuca	Columbiformes	Columbidae	Wilta	Trauma (injured)	Trauma (unsp.)	0							0							0							1	27.77	1	33
617	Pigeon	Box2 A2	90266C	Wonga Pigeon	Cloaca	2019-10-18	Leucosarcia melanoleuca	Columbiformes	Columbidae	Wilta	Trauma (injured)	Trauma (unsp.)	0							0							0							0		1	32.1
618	Pigeon	Box2 E4	99041E	Wompoo Fruit-Dove	Eye/Choana	2020-10-01	Megaloprepia magnificus	Columbiformes	Columbidae	Buderim	Trauma	Trauma (unsp.)	1	27.2						0							0							0		0
619	Pigeon	Box2 E5	99041C	Wompoo Fruit-Dove	Cloaca	2020-10-01	Megaloprepia magnificus	Columbiformes	Columbidae	Buderim	Trauma	Trauma (unsp.)	1	26.3	Beak and feather disease virus strain AR02	98	687	Rosy-faced lovebird	AY521235	0							0							0		0
620	Pigeon	Box2 E6	99583E	Spotted Dove	Eye/Choana	2020-10-13	Spilopelia chinensis	Columbiformes	Columbidae	Brisbane	NA	Unsp.	0							0							0							0		0
621	Pigeon	Box2 E7	99583C	Spotted Dove	Cloaca	2020-10-13	Spilopelia chinensis	Columbiformes	Columbidae	Brisbane	NA	Unsp.	0							0							0							0		0
622	Pigeon	Box2 E8	99667E	Crested Pigeon	Eye/Choana	2020-10-16	Ocyphaps lophotes	Columbiformes	Columbidae	Wurtulla	Animal attack (bird)	Animal attack (bird)	0							0							0							0		0
623	Pigeon	Box2 E9	99667C	Crested Pigeon	Cloaca	2020-10-16	Ocyphaps lophotes	Columbiformes	Columbidae	Wurtulla	Animal attack (bird)	Animal attack (bird)	0							0							0							0		0
624	Pigeon	Box2 E9(10)	99515E	Brown Cuckoo-Dove	Eye/Choana	2020-10-09	Macropygia phasianella	Columbiformes	Columbidae	Pelican Waters	Trauma (fracture)	Trauma (fracture)	0							0							0							0		0
625	Pigeon	Box2 F1	99515C	Brown Cuckoo-Dove	Cloaca	2020-10-09	Macropygia phasianella	Columbiformes	Columbidae	Pelican Waters	Trauma (fracture)	Trauma (fracture)	0							0							0							0		0
626	Pigeon	Box2 F2	99694E	Crested Pigeon	Eye/Choana	2020-10-17	Ocyphaps lophotes	Columbiformes	Columbidae	Caboolture	Trauma (fracture)	Trauma (fracture)	0							0							1	32.25	Avipoxvirus isolate Midway Islands isolate P27 4b core protein gene	100	552	Laysan albatross	KC017986	0		0
627	Pigeon	Box2 F3	99694C	Crested Pigeon	Cloaca	2020-10-17	Ocyphaps lophotes	Columbiformes	Columbidae	Caboolture	Trauma (fracture)	Trauma (fracture)	0							0							1	18.46	Avipoxvirus isolate Midway Islands isolate P27 4b core protein gene	100	553	Laysan albatross	KC017986	0		0
628	Pigeon	Box2 G4	99027E	Common Bronzewing	Eye/Choana	2020-10-01	Phaps chalcoptera	Columbiformes	Columbidae	Elimbah	Trauma	Trauma (unsp.)	1	25.1						0							0							0		0
629	Pigeon	Box2 G5	99027C	Common Bronzewing	Cloaca	2020-10-01	Phaps chalcoptera	Columbiformes	Columbidae	Elimbah	Trauma	Trauma (unsp.)	1	23.8	Beak and feather disease virus isolate BFDV_AUS_04_696	98.3	692	Eclectus parrot	KF688573	0							0							0		0
630	Pigeon	Box2 G8	110574E	Wonga Pigeon	Eye/Choana	2021-10-28	Leucosarcia picata	Columbiformes	Columbidae	Wamuran	Trauma (Fractured Wing)	Trauma (fracture)	0							0							0							0		0
631	Pigeon	Box2 G9	110574C	Wonga Pigeon	Cloaca	2021-10-28	Leucosarcia picata	Columbiformes	Columbidae	Wamuran	Trauma (Fractured Wing)	Trauma (fracture)	0							0							0							0		0
632	Pigeon	Box2 G9(10)	110703E	Crested Pigeon	Eye/Choana	2021-10-30	Ocyphaps lophotes	Columbiformes	Columbidae	Caboolture	Trauma (Trauma; Spinal Fracture)	Trauma (fracture)	1	23.45	Beak and feather disease virus isolate BFDV_AUS_RBL_2012_646	98.19	663	Rainbow lorikeet	KM887936	1	28.85						1	13.91						1	21.67	0
633	Pigeon	Box2 H1	110703C	Crested Pigeon	Cloaca	2021-10-30	Ocyphaps lophotes	Columbiformes	Columbidae	Caboolture	Trauma (Trauma; Spinal Fracture)	Trauma (fracture)	0							1	27.83						1	12.82						0	21.19	0
634	Pigeon	CP003	99969	Crested Pigeon	Liver	2020-10-30	Ocyphaps lophotes	Columbiformes	Columbidae	Buddina	Animal attack (dog)	Animal attack (dog)	0							0							0							0		0
635	Pigeon	CP004	99976	Crested Pigeon	Liver	2020-10-30	Ocyphaps lophotes	Columbiformes	Columbidae	Currimundi	Opisthotonus, Emaciated	Clinical disease (emaciated)	0							0							0							0		0
636	Pigeon	CP005	100001	Crested Pigeon	Liver	2020-10-30	Ocyphaps lophotes	Columbiformes	Columbidae	Landsborough	HBC	Trauma (HBC)	0							0							0							0		0
637	Kingfisher	Box4 I8	90205E	Sacred Kingfisher	Eye/Choana	2019-10-15	Todiramphus sanctus	Coraciiformes	Alcedinidae	Caboolture	Trauma (neurotrauma)	Trauma (other)	0							0							0							0		0
638	Kingfisher	Box4 I9	90205C	Sacred Kingfisher	Cloaca	2019-10-15	Todiramphus sanctus	Coraciiformes	Alcedinidae	Caboolture	Trauma (neurotrauma)	Trauma (other)	0							0							0							0		0
639	Kingfisher	Box4 I9(10)	90221E	Sacred Kingfisher	Eye/Choana	2019-10-15	Todiramphus sanctus	Coraciiformes	Alcedinidae	Coolum	Animal attack (cat)	Animal attack (cat)	0							0							0							0		0
640	Kingfisher	Box4 J1	90221C	Sacred Kingfisher	Cloaca	2019-10-15	Todiramphus sanctus	Coraciiformes	Alcedinidae	Coolum	Animal attack (cat)	Animal attack (cat)	1	31.3						0							0							0		0
641	Kingfisher	Box5 A1	89724E	Laughing Kookaburra	Eye/Choana	2019-10-03	Dacelo novaeguinea	Coraciiformes	Alcedinidae	Beachmere	HBC	Trauma (HBC)	0							0							0							0		1	27.5
642	Kingfisher	Box5 A2	89724C	Laughing Kookaburra	Cloaca	2019-10-03	Dacelo novaeguinea	Coraciiformes	Alcedinidae	Beachmere	HBC	Trauma (HBC)	0							0							0							0		0
643	Kingfisher	Box5 C4	90127E	Laughing Kookaburra	Eye/Choana	2019-10-18	Dacelo novaeguinea	Coraciiformes	Alcedinidae	Caboolture	HBC	Trauma (HBC)	0							0							0							0		0
644	Kingfisher	Box5 C5	90127C	Laughing Kookaburra	Cloaca	2019-10-18	Dacelo novaeguinea	Coraciiformes	Alcedinidae	Caboolture	HBC	Trauma (HBC)	0							0							0							0		1	33
645	Kingfisher	Box5 D3	90128E	Sacred Kingfisher	Eye/Choana	2019-10-18	Todiramphus sanctus	Coraciiformes	Alcedinidae	Kalangur	Trauma (injured)	Trauma (unsp.)	0							0							0							0		1	32.5
646	Kingfisher	Box5 D4	90128C	Sacred Kingfisher	Cloaca	2019-10-18	Todiramphus sanctus	Coraciiformes	Alcedinidae	Kalangur	Trauma (injured)	Trauma (unsp.)	1	27.3	Beak and feather disease virus isolate BFDV_AUS_RBL_2012_712	99	689	Rainbow lorikeet	KM887942	0							0							0		1	31.7
647	Kingfisher	Box5 E4	90490E	Sacred Kingfisher	Eye/Choana	2019-10-25	Todiramphus sanctus	Coraciiformes	Alcedinidae	Palmwoods	Unable to fly	Other	0							0							0							0		1	32.5
648	Kingfisher	Box5 E5	90490C	Sacred Kingfisher	Cloaca	2019-10-25	Todiramphus sanctus	Coraciiformes	Alcedinidae	Palmwoods	Unable to fly	Other	1	28.9	Beak and feather disease virus isolate BFDV_AUS_RBL_2012_712	98.06	669	Rainbow lorikeet	KM887942	0							0							0		1	32
649	Kingfisher	Box7 G9	99207EC	Sacred Kingfisher	Eye/Choana/Cloaca	2020-10-09	Todiramphus sanctus	Coraciiformes	Alcedinidae	Peachester	Trauma (window hit)	Trauma (other)	0							1	17.75						1	20.52						1	25.31	0
650	Kingfisher	Box7 G9(10)	99461EC	Sacred Kingfisher	Eye/Choana/Cloaca	2020-10-09	Todiramphus sanctus	Coraciiformes	Alcedinidae	Tanawha	HBC	Trauma (HBC)	1	29.6	Beak and feather disease virus natural-host Cacatua leabeateri	99.3	696	Major Mitchell's cockatoo	AF311300	0							0							0		1	35.8
651	Kingfisher	Box7 I1	99878E	Forest Kingfisher	Eye/Choana	2020-10-21	Todiramphus macleayii	Coraciiformes	Alcedinidae	Landsborough	Trauma (puncture wounds)	Trauma (other)	0							1	19.34	Psittacid herpesvirus 1 isolate BH1362 DNA cleaving/packaging protein (UL17)	99.84	622	Psittacidae	JF313326	1	15.83						1	22.77	0
652	Kingfisher	Box7 I2	99878C	Forest Kingfisher	Cloaca	2020-10-21	Todiramphus macleayii	Coraciiformes	Alcedinidae	Landsborough	Trauma (puncture wounds)	Trauma (other)	0							0							1	16.22						1	31.44	0
653	Kingfisher	Box8 E2	109557E	Laughing Kookaburra	Eye/Choana	2021-10-02	Dacelo novaeguinea	Coraciiformes	Alcedinidae	Apple Tree Creek	Trauma (Fracture Wing)	Trauma (fracture)	0							0							0							0		0
654	Kingfisher	Box8 E3	109557C	Laughing Kookaburra	Cloaca	2021-10-02	Dacelo novaeguinea	Coraciiformes	Alcedinidae	Apple Tree Creek	Trauma (Fracture Wing)	Trauma (fracture)	0							0							0							0		0
655	Kingfisher	Box8 E4	110604E	Sacred Kingfisher	Eye/Choana	2021-10-29	Todiramphus sanctus	Coraciiformes	Alcedinidae	Caboolture	Trauma (Fracture)	Trauma (fracture)	1	24.65						1	28.31	Psittacid herpesvirus 1 isolate BH1362 DNA cleaving/packaging protein (UL17)	100	622	Psittacidae	JF313326	1	17.19						1	20.95	0
656	Kingfisher	Box8 E5	110604C	Sacred Kingfisher	Cloaca	2021-10-29	Todiramphus sanctus	Coraciiformes	Alcedinidae	Caboolture	Trauma (Fracture)	Trauma (fracture)	1	25.27						0							0							0		0
657	Kingfisher	Box8 E6	110614E	Sacred Kingfisher	Eye/Choana	2021-10-29	Todiramphus sanctus	Coraciiformes	Alcedinidae	Wildlife Rescue Fraser Coast	Trauma (Fracture)	Trauma (fracture)	0							0							0							0		1	35.32
658	Kingfisher	Box8 E7	110614C	Sacred Kingfisher	Cloaca	2021-10-29	Todiramphus sanctus	Coraciiformes	Alcedinidae	Wildlife Rescue Fraser Coast	Trauma (Fracture)	Trauma (fracture)	1	23.35						1	20.46						1	27.21						1	9.89	0
659	Kingfisher	Box8 E8	110637E	Laughing Kookaburra	Eye/Choana	2021-10-30	Dacelo novaeguinea	Coraciiformes	Alcedinidae	Burpengary East	Trauma (HBC)	Trauma (HBC)	0							0							0							0		0
660	Kingfisher	Box8 E9	110637C	Laughing Kookaburra	Cloaca	2021-10-30	Dacelo novaeguinea	Coraciiformes	Alcedinidae	Burpengary East	Trauma (HBC)	Trauma (HBC)	0							0							0							0		0
661	Kingfisher	Box8 F1	110653E	Laughing Kookaburra	Eye/Choana	2021-10-29	Dacelo novaeguinea	Coraciiformes	Alcedinidae	Burpengary	Trauma (Wing Fracture)	Trauma (fracture)	0							0							0							0		0
662	Kingfisher	Box8 F2	110653C	Laughing Kookaburra	Cloaca	2021-10-29	Dacelo novaeguinea	Coraciiformes	Alcedinidae	Burpengary	Trauma (Wing Fracture)	Trauma (fracture)	0							0							0							0		0
663	Kingfisher	LK001	98990Li	Laughing Kookaburra	Liver	2020-10-06	Dacelo novaeguinea	Coraciiformes	Alcedinidae	Wamuran	Trauma	Trauma (unsp.)	1	29.26	Beak and feather disease virus isolate BFDV_AUS_05_1373	99.9	685	Rainbow lorikeet	KF688561	0							0							0		0
664	Kingfisher	LK002	99424Li	Laughing Kookaburra	Liver	2020-10-09	Dacelo novaeguinea	Coraciiformes	Alcedinidae	Glenwood	Osteomyolitis	Other	1	30.34	Beak and feather disease virus isolate BFDV_AUS_SBL_2013_711	99.8	687	Scaly-breasted lorikeet	KM887941	0							0							0		0
665	Kingfisher	LK006	99932	Laughing Kookaburra	Liver	2020-10-30	Dacelo novaeguinea	Coraciiformes	Alcedinidae	Kilkoy	Trauma	Trauma (unsp.)	0							0							0							0		0
666	Kingfisher	LK003	1238263	Laughing Kookaburra	Liver	2020-10-12	Dacelo novaeguinea	Coraciiformes	Alcedinidae	Stockleigh	Open radius/ulna fracture	Trauma (fracture)	0							0							0							0		0
667	Kingfisher	LK004	1236445	Laughing Kookaburra	Liver	2020-10-02	Dacelo novaeguinea	Coraciiformes	Alcedinidae	Upper Kedron	Open radius/ulna fracture	Trauma (fracture)	0							0							0							0		0
668	Kingfisher	LK009	1240950	Laughing Kookaburra	Liver	2020-10-27	Dacelo novaeguinea	Coraciiformes	Alcedinidae	Templin	Fractured femoral head	Trauma (fracture)	0							0							0							0		0
669	Parrot	Box1 E5	90346E	Sulphur-crested Cockatoo	Eye/Choana	2019-10-22	Cacatua galerita	Psittaciformes	Cacatuidae	Peachester	Clinical disease (BFD)	Clinical disease (BFD)	1	27.7						0							0							0		0
670	Parrot	Box1 E6	90346C	Sulphur-crested Cockatoo	Cloaca	2019-10-22	Cacatua galerita	Psittaciformes	Cacatuidae	Peachester	Clinical disease (BFD)	Clinical disease (BFD)	1	28						0							0							0		0
671	Parrot	Box1 E7	90217E	Galah	Eye/Choana	2019-10-15	Eolophus roseicapilla	Psittaciformes	Cacatuidae	Caloundra	Clinical disease (unwell)	Clinical disease (unsp.)	0							0							0							0		0
672	Parrot	Box1 E8	90217C	Galah	Cloaca	2019-10-15	Eolophus roseicapilla	Psittaciformes	Cacatuidae	Caloundra	Clinical disease (unwell)	Clinical disease (unsp.)	0							0							0							0		0
673	Parrot	Box1 E9	90136E	Galah	Eye/Choana	2019-10-22	Eolophus roseicapilla	Psittaciformes	Cacatuidae	Morayfield	Clinical disease (BFD)	Clinical disease (BFD)	1	21.5						0							0							0		0
674	Parrot	Box1 F1	90136C	Galah	Cloaca	2019-10-22	Eolophus roseicapilla	Psittaciformes	Cacatuidae	Morayfield	Clinical disease (BFD)	Clinical disease (BFD)	1	19.75	Beak and feather disease virus isolate KAT-LC-140694-VIC-2014	98.2	688	Little corella	KY189059	0							0							0		0
675	Parrot	Box1 F2	90419E	Galah	Eye/Choana	2019-10-25	Eolophus roseicapilla	Psittaciformes	Cacatuidae	Kallangur	Clinical disease (unwell)	Clinical disease (unsp.)	0							0							0							0		0
676	Parrot	Box1 F3	90419C	Galah	Cloaca	2019-10-25	Eolophus roseicapilla	Psittaciformes	Cacatuidae	Kallangur	Clinical disease (unwell)	Clinical disease (unsp.)	0							0							1	29.26						0		1	31.1
677	Parrot	Box1 F4	90547E	Galah	Eye/Choana	2019-10-25	Eolophus roseicapilla	Psittaciformes	Cacatuidae	Capalaba	Clinical disease (BFD); Trauma (injured)	Clinical disease (BFD)	0							0							0							0		1	32.1
678	Parrot	Box1 F5	90547C	Galah	Cloaca	2019-10-25	Eolophus roseicapilla	Psittaciformes	Cacatuidae	Capalaba	Clinical disease (BFD); Trauma (injured)	Clinical disease (BFD)	0							0							0							0		1	31.1
679	Parrot	Box1 F6	90280E	Galah	Eye/Choana	2019-10-18	Eolophus roseicapilla	Psittaciformes	Cacatuidae	Woodford	HBC	Trauma (HBC)	0							0							0							0		1	32.9
680	Parrot	Box1 F7	90280C	Galah	Cloaca	2019-10-18	Eolophus roseicapilla	Psittaciformes	Cacatuidae	Woodford	HBC	Trauma (HBC)	0							0							0							0		1	33.2
681	Parrot	Box2 C1	18092020LI	Little Corella	Liver	2021-09-18	Cacatua sanguinea	Psittaciformes	Cacatuidae	NA	Chlamydiosis; conjunctivitis; emaciation	Unsp.	1	11.7	Beak and feather disease virus strain AR02	98	694	Rosy-faced lovebird	AY521235	0							0							0		1	33.1
682	Parrot	Box2 C3	98973E	Sulphur-crested Cockatoo	Eye/Choana	2020-10-01	Cacatua galerita	Psittaciformes	Cacatuidae	Tanawha	Trauma	Trauma (unsp.)	1	28.3						0							0							0		0
683	Parrot	Box2 C4	98973C	Sulphur-crested Cockatoo	Cloaca	2020-10-01	Cacatua galerita	Psittaciformes	Cacatuidae	Tanawha	Trauma	Trauma (unsp.)	1	30.5						0							0							0		0
684	Parrot	Box2 C5	99068E	Galah	Eye/Choana	2020-10-01	Eolophus roseicapilla	Psittaciformes	Cacatuidae	Beerwah	Clinical disease (BFD); Emaciated	Clinical disease (BFD)	1	16.9						0							0							0		0
685	Parrot	Box2 C6	99068C	Galah	Cloaca	2020-10-01	Eolophus roseicapilla	Psittaciformes	Cacatuidae	Beerwah	Clinical disease (BFD); Emaciated	Clinical disease (BFD)	1	7.8	Beak and feather disease virus isolate BFDV_AUS_04_696	98.3	693	Eclectus parrot	KF688573	0							0							0		0
686	Parrot	Box2 C7	99132E	Galah	Eye/Choana	2020-10-01	Eolophus roseicapilla	Psittaciformes	Cacatuidae	Meridian Plains	Trauma (injured)	Trauma (unsp.)	1	25.6						0							0							0		0
687	Parrot	Box2 C8	99132C	Galah	Cloaca	2020-10-01	Eolophus roseicapilla	Psittaciformes	Cacatuidae	Meridian Plains	Trauma (injured)	Trauma (unsp.)	1	26.2						0							0							0		0
688	Parrot	Box2 C9	99178E	Yellow-tailed Black-Cockatoo	Eye/Choana	2020-10-01	Zanda funerea	Psittaciformes	Cacatuidae	Cedarton	Clinical disease (BFD)	Clinical disease (BFD)	1	29.1						0							0							0		0
689	Parrot	Box2 C9(10)	99178C	Yellow-tailed Black-Cockatoo	Cloaca	2020-10-01	Zanda funerea	Psittaciformes	Cacatuidae	Cedarton	Clinical disease (BFD)	Clinical disease (BFD)	1	28.9						0							0							0		0
690	Parrot	Box2 D1	99216E	Little Corella	Eye/Choana	2020-10-09	Cacatua sanguinea	Psittaciformes	Cacatuidae	Bli Bli	Trauma	Trauma (unsp.)	0							0							0							0		1	18.3
691	Parrot	Box2 D2	99216C	Little Corella	Cloaca	2020-10-09	Cacatua sanguinea	Psittaciformes	Cacatuidae	Bli Bli	Trauma	Trauma (unsp.)	0							0							0							0		1	15.6
692	Parrot	Box2 D3	99191E	Galah	Eye/Choana	2020-10-09	Eolophus roseicapilla	Psittaciformes	Cacatuidae	NA	Trauma (entaglement)	Trauma (entaglement)	0							0							0							0		0
693	Parrot	Box2 D4	99191C	Galah	Cloaca	2020-10-09	Eolophus roseicapilla	Psittaciformes	Cacatuidae	NA	Trauma (entaglement)	Trauma (entaglement)	0							0							0							0		0
694	Parrot	Box2 D5	99590E	Galah	Eye/Choana	2020-10-16	Eolophus roseicapilla	Psittaciformes	Cacatuidae	Clontarf	Trauma (fracture)	Trauma (fracture)	0							0							0							0		1	35.5
695	Parrot	Box2 D6	99590C	Galah	Cloaca	2020-10-16	Eolophus roseicapilla	Psittaciformes	Cacatuidae	Clontarf	Trauma (fracture)	Trauma (fracture)	0							0							0							0		0
696	Parrot	Box2 D7	99591E	Galah	Eye/Choana	2020-10-16	Eolophus roseicapilla	Psittaciformes	Cacatuidae	Beerwah	Trauma; Juvenile	Trauma (other)	1	13.1	Beak and feather disease virus isolate BFDV_AUS_04_696	98.3	693	Eclectus parrot	KF688573	0							0							0		1	35.3
697	Parrot	Box2 D8	99591C	Galah	Cloaca	2020-10-16	Eolophus roseicapilla	Psittaciformes	Cacatuidae	Beerwah	Trauma; Juvenile	Trauma (other)	1	17.5						0							0							0		0
698	Parrot	Box2 D9	99843E	Long-billed Corella	Eye/Choana	2020-10-22	Cacatua tenuirostris	Psittaciformes	Cacatuidae	Caboolture	Clinical disease (BFD); Emaciated	Clinical disease (BFD)	1	12.8						1	25.51						1	14.19						1	19.87	0
699	Parrot	Box2 D9(10)	99843C	Long-billed Corella	Cloaca	2020-10-22	Cacatua tenuirostris	Psittaciformes	Cacatuidae	Caboolture	Clinical disease (BFD); Emaciated	Clinical disease (BFD)	1	10.6	Beak and feather disease virus isolate 04-604-QD3-GGC-WA	98.5	692	Gang-gang cockatoo	KF499133	1	28.24						1	18.43						1	21.23	0
700	Parrot	Box2 E1	99901E	Sulphur-crested Cockatoo	Eye/Choana	2020-10-22	Cacatua galerita	Psittaciformes	Cacatuidae	Sippy Creek	Trauma (fracture)	Trauma (fracture)	0							1	29.22						1	27.59	Avipoxvirus isolate Midway Islands isolate P27 4b core protein gene	100	554	Laysan albatross	KC017986	1	26.58	0
701	Parrot	Box2 E2	99901C	Sulphur-crested Cockatoo	Cloaca	2020-10-22	Cacatua galerita	Psittaciformes	Cacatuidae	Sippy Creek	Trauma (fracture)	Trauma (fracture)	0							1	31.78	Psittacid herpesvirus 1 isolate BH1362 DNA cleaving/packaging protein (UL17)	99.84	622	Psittacidae	JF313326	0							1	24.89	0
702	Parrot	Box2 E3	99980E	Little Corella	Eye/Choana	2020-10-28	Cacatua sanguinea	Psittaciformes	Cacatuidae	Maroochydore	Clinical disease (BFD)	Clinical disease (BFD)	1	8.7	Beak and feather disease virus isolate 04-604-QD3-GGC-WA	98.9	693	Gang-gang cockatoo	KF499133	0							0							0		0
703	Parrot	Box2 E4	99980C	Little Corella	Cloaca	2020-10-28	Cacatua sanguinea	Psittaciformes	Cacatuidae	Maroochydore	Clinical disease (BFD)	Clinical disease (BFD)	1	14.7						1	22.5	Psittacid herpesvirus 1 isolate BH1362 DNA cleaving/packaging protein (UL17)	100	622	Psittacidae	JF313326	0							1	22.25	0
704	Parrot	Box2 E5	99950E	Galah	Eye/Choana	2020-10-24	Eolophus roseicapilla	Psittaciformes	Cacatuidae	Beerwah	Trauma (fracture)	Trauma (fracture)	0							0							0							0		0
705	Parrot	Box2 E6	99950C	Galah	Cloaca	2020-10-24	Eolophus roseicapilla	Psittaciformes	Cacatuidae	Beerwah	Trauma (fracture)	Trauma (fracture)	0							0							0							0		0
706	Parrot	Box2 E7	100016E	Galah	Eye/Choana	2020-10-25	Eolophus roseicapilla	Psittaciformes	Cacatuidae	Bell Park	Trauma (broken wing)	Trauma (fracture)	0							0							0							0		0
707	Parrot	Box2 E8	100016C	Galah	Cloaca	2020-10-25	Eolophus roseicapilla	Psittaciformes	Cacatuidae	Bell Park	Trauma (broken wing)	Trauma (fracture)	0							0							0							0		0
708	Parrot	Box1 H4	89675E	Scaly-breasted Lorikeet	Eye/Choana	2019-10-01	Trichoglossus chlorolepidotus	Psittaciformes	Psittaculidae	Glenview	HBC	Trauma (HBC)	0							0							0							0		0
709	Parrot	Box1 H5	89675C	Scaly-breasted Lorikeet	Cloaca	2019-10-01	Trichoglossus chlorolepidotus	Psittaciformes	Psittaculidae	Glenview	HBC	Trauma (HBC)	0							0							0							0		0
710	Parrot	Box1 H6	89823E	Rainbow Lorikeet	Eye/Choana	2019-10-03	Trichoglossus moluccanus	Psittaciformes	Psittaculidae	Mountain Creek	Clinical disease (unwell)	Clinical disease (unsp.)	0							0							0							0		0
711	Parrot	Box1 H7	89823C	Rainbow Lorikeet	Cloaca	2019-10-03	Trichoglossus moluccanus	Psittaciformes	Psittaculidae	Mountain Creek	Clinical disease (unwell)	Clinical disease (unsp.)	0							0							0							0		0
712	Parrot	Box1 H8	90354E	Rainbow Lorikeet	Eye/Choana	2019-10-22	Trichoglossus moluccanus	Psittaciformes	Psittaculidae	Buderim	Clinical disease (unwell)	Clinical disease (unsp.)	0							0							0							0		0
713	Parrot	Box1 H9	90354C	Rainbow Lorikeet	Cloaca	2019-10-22	Trichoglossus moluccanus	Psittaciformes	Psittaculidae	Buderim	Clinical disease (unwell)	Clinical disease (unsp.)	0							0							0							0		0
714	Parrot	Box1 I1	90095E	Scaly-breasted Lorikeet	Eye/Choana	2019-10-15	Trichoglossus chlorolepidotus	Psittaciformes	Psittaculidae	Glass House Mountains	Animal attack (bird)	Animal attack (bird)	0							0							0							0		0
715	Parrot	Box1 I2	90095C	Scaly-breasted Lorikeet	Cloaca	2019-10-15	Trichoglossus chlorolepidotus	Psittaciformes	Psittaculidae	Glass House Mountains	Animal attack (bird)	Animal attack (bird)	0							0							0							0		0
716	Parrot	Box1 I5	90592E	Rainbow Lorikeet	Eye/Choana	2019-10-28	Trichoglossus moluccanus	Psittaciformes	Psittaculidae	Maroochydore	Trauma	Trauma (unsp.)	0							0							0							0		0
717	Parrot	Box1 I6	90592C	Rainbow Lorikeet	Cloaca	2019-10-28	Trichoglossus moluccanus	Psittaciformes	Psittaculidae	Maroochydore	Trauma	Trauma (unsp.)	0							0							0							0		1	31.7
718	Parrot	Box1 I7	90313E	Scaly-breasted Lorikeet	Eye/Choana	2019-10-18	Trichoglossus chlorolepidotus	Psittaciformes	Psittaculidae	Curra	Trauma	Trauma (unsp.)	0							0							0							0		1	29.4
719	Parrot	Box1 I8	90313C	Scaly-breasted Lorikeet	Cloaca	2019-10-18	Trichoglossus chlorolepidotus	Psittaciformes	Psittaculidae	Curra	Trauma	Trauma (unsp.)	0							0							0							0		1	33.1
720	Parrot	Box2 A7	1102019E	Rainbow Lorikeet	Eye/Choana	2019-10-01	Trichoglossus moluccanus	Psittaciformes	Psittaculidae	NA	NA	Unsp.	0							0							0							0		1	31.8
721	Parrot	Box2 A8	31102019C	Rainbow Lorikeet	Cloaca	2019-10-01	Trichoglossus moluccanus	Psittaciformes	Psittaculidae	NA	NA	Unsp.	0							0							0							0		0
722	Parrot	Box2 C9	90631E	Australian King-Parrot	Eye/Choana	2019-10-28	Alisterus scapularis	Psittaciformes	Psittaculidae	Maleny	Animal attack (dog)	Animal attack (dog)	1	15.9						0							0							0		1	27.6
723	Parrot	Box2 D1	90631C	Australian King-Parrot	Cloaca	2019-10-28	Alisterus scapularis	Psittaciformes	Psittaculidae	Maleny	Animal attack (dog)	Animal attack (dog)	1	11.7	Beak and feather disease virus isolate KAT-AKP-141293-VIC-2014	98.1	694	Australian king-parrot	KY189068	0							1	29.29						0		1	25.4
724	Parrot	Box3 C1	99079E	Pale-headed Rosella	Eye/Choana	2020-10-01	Platycercus adscitus	Psittaciformes	Psittaculidae	Caboolture	Trauma	Trauma (unsp.)	1	25.1						0							0							0		0
725	Parrot	Box3 C2	99079C	Pale-headed Rosella	Cloaca	2020-10-01	Platycercus adscitus	Psittaciformes	Psittaculidae	Caboolture	Trauma	Trauma (unsp.)	1	21.8	Beak and feather disease virus isolate BFDV_AUS_04_696	98.3	689	Eclectus parrot	KF688573	0							0							0		0
726	Parrot	Box3 C3	99130E	Australian King-Parrot	Eye/Choana	2020-10-01	Alisterus scapularis	Psittaciformes	Psittaculidae	Palmview	Animal attack (bird)	Animal attack (bird)	1	26.3						0							0							0		0
727	Parrot	Box3 C4	99130C	Australian King-Parrot	Cloaca	2020-10-01	Alisterus scapularis	Psittaciformes	Psittaculidae	Palmview	Animal attack (bird)	Animal attack (bird)	1	27.6						0							0							0		0
728	Parrot	Box3 C5	98987E	Australian King-Parrot	Eye/Choana	2020-10-09	Alisterus scapularis	Psittaciformes	Psittaculidae	Mount Mellum	Emaciated	Clinical disease (emaciated)	0							0							0							0		0
729	Parrot	Box3 C6	98987C	Australian King-Parrot	Cloaca	2020-10-09	Alisterus scapularis	Psittaciformes	Psittaculidae	Mount Mellum	Emaciated	Clinical disease (emaciated)	0							0							0							0		0
730	Parrot	Box3 C7	98988E	Australian King-Parrot	Eye/Choana	2020-10-09	Alisterus scapularis	Psittaciformes	Psittaculidae	Mount Mellum	Emaciated	Clinical disease (emaciated)	0							0							0							0		0
731	Parrot	Box3 C8	98988C	Australian King-Parrot	Cloaca	2020-10-09	Alisterus scapularis	Psittaciformes	Psittaculidae	Mount Mellum	Emaciated	Clinical disease (emaciated)	0							0							0							0		0
732	Parrot	Box3 C9	99456E	Pale-headed Rosella	Eye/Choana	2020-10-09	Platycercus adscitus	Psittaciformes	Psittaculidae	Nambour	Trauma	Trauma (unsp.)	0							0							0							0		1	33.6
733	Parrot	Box3 D1	99456C	Pale-headed Rosella	Cloaca	2020-10-09	Platycercus adscitus	Psittaciformes	Psittaculidae	Nambour	Trauma	Trauma (unsp.)	0							0							0							0		0
734	Parrot	Box3 D2	99970E	Scaly-breasted Lorikeet	Eye/Choana	2020-10-27	Trichoglossus chlorolepidotus	Psittaciformes	Psittaculidae	Cooroy	Clinical disease (BFD)	Clinical disease (BFD)	1	23.3						0							0							0		0
735	Parrot	Box3 D3	99970C	Scaly-breasted Lorikeet	Cloaca	2020-10-27	Trichoglossus chlorolepidotus	Psittaciformes	Psittaculidae	Cooroy	Clinical disease (BFD)	Clinical disease (BFD)	1	21.9	Beak and feather disease virus isolate BFDV_AUS_RBL_2012_646	99.1	719	Rainbow lorikeet	KM887936	0							0							0		0
736	Parrot	RL003	99431LI	Rainbow Lorikeet	Liver	2020-10-09	Trichoglossus moluccanus	Psittaciformes	Psittaculidae	Woolloongabba	Trauma	Trauma (unsp.)	0							0							0							0		0
737	Parrot	RL009	99904LI	Rainbow Lorikeet	Liver	2020-10-23	Trichoglossus moluccanus	Psittaciformes	Psittaculidae	Caboolture	Clinical Disease (BFD)	Clinical disease (BFD)	0							0							0							0		0
738	Parrot	RL010	99979LI	Rainbow Lorikeet	Liver	2020-10-30	Trichoglossus moluccanus	Psittaciformes	Psittaculidae	Coolum Beach	Trauma	Trauma (unsp.)	0							0							0							0		0
739	Parrot	RL011	100045LI	Rainbow Lorikeet	Liver	2020-10-30	Trichoglossus moluccanus	Psittaciformes	Psittaculidae	Palmview	Trauma	Trauma (unsp.)	0							1	24.37						0							0		0
740	Parrot	RL012	100160LI	Rainbow Lorikeet	Liver	2020-10-30	Trichoglossus moluccanus	Psittaciformes	Psittaculidae	Elimbah	Emaciated	Clinical disease (emaciated)	1	14	Beak and feather disease virus isolate BFDV_AUS_RBL_2012_712	98.9	703	Rainbow lorikeet	KM887942	0							0							0		0
741	Parrot	SBL002	99462LI	Scaly-breasted Lorikeet	Liver	2020-10-13	Trichoglossus chlorolepidotus	Psittaciformes	Psittaculidae	Warana	Trauma	Trauma (unsp.)	0							0							0							0		0
742	Parrot	SBL005	99970C	Scaly-breasted Lorikeet	Liver	2020-10-30	Trichoglossus chlorolepidotus	Psittaciformes	Psittaculidae	Cooroy	Clinical disease (BFD)	Clinical disease (BFD)	1	17.21	Beak and feather disease virus isolate BFDV_AUS_RBL_2012_646	98.1	669	Rainbow lorikeet	KM887936	0							0							0		0
743	Raptor	Box4 G2	89633E	Southern Boobook	Eye/Choana	2019-10-01	Ninox boobook	Strigiformes	Strigidae	Maroochydore	HBC	Trauma (HBC)	0							0							0							0		0
744	Raptor	Box4 G3	89633C	Southern Boobook	Cloaca	2019-10-01	Ninox boobook	Strigiformes	Strigidae	Maroochydore	HBC	Trauma (HBC)	0							0							0							0		0
745	Raptor	Box5 A5	89824E	Barn Owl	Eye/Choana	2019-10-03	Tyto alba	Strigiformes	Tytonidae	Maleny	Trauma	Trauma (unsp.)	0							0							0							1	29.7	1	30.8
746	Raptor	Box5 A6	89824C	Barn Owl	Cloaca	2019-10-03	Tyto alba	Strigiformes	Tytonidae	Maleny	Trauma	Trauma (unsp.)	0							0							0							0		0
747	Raptor	Box7 G1	99441E	Southern Boobook	Eye/Choana	2020-10-09	Ninox boobook	Strigiformes	Strigidae	Clontarf	Trauma	Trauma (unsp.)	0							0							0							0		0
748	Raptor	Box7 G2	99441C	Southern Boobook	Cloaca	2020-10-09	Ninox boobook	Strigiformes	Strigidae	Clontarf	Trauma	Trauma (unsp.)	0							0							0							0		0
749	Raptor	Box8 G6	109815E	Barn Owl	Eye/Choana	2021-10-10	Tyto alba	Strigiformes	Tytonidae	Maroochydore	Trauma (Fracture)	Trauma (fracture)	0							0							1	37.79						1	33.64	0
750	Raptor	Box8 G7	109815C	Barn Owl	Cloaca	2021-10-10	Tyto alba	Strigiformes	Tytonidae	Maroochydore	Trauma (Fracture)	Trauma (fracture)	0							0							0							0		0
751	Raptor	Box8 H1	110616E	Barn Owl	Eye/Choana	2021-10-29	Tyto alba	Strigiformes	Tytonidae	Wildlife Rescue Fraser Coast	Trauma (Fracture)	Trauma (fracture)	0							0							1	22.57						1	32.16	0
752	Raptor	Box8 H2	110616C	Barn Owl	Cloaca	2021-10-29	Tyto alba	Strigiformes	Tytonidae	Wildlife Rescue Fraser Coast	Trauma (Fracture)	Trauma (fracture)	0							0							0							0		0
753	Pigeon	CP001	1237305	Crested Pigeon	Liver	2020-10-16	Ocyphaps lophotes	Columbiformes	Columbidae	Parkinson	Severe soft tissue injuries	Other	0							0							0							0		0
754	Parrot	RL004	1238262	Rainbow Lorikeet	Liver	2020-10-16	Trichoglossus moluccanus	Psittaciformes	Psittaculidae	Logan Reserve	Humeral fracture	Trauma (fracture)	1	29.54						0							0							0		0
755	Parrot	RL005	1237011	Rainbow Lorikeet	Liver	2020-10-16	Trichoglossus moluccanus	Psittaciformes	Psittaculidae	Eagleby	Emaciated, heavy lice burden	Clinical disease (emaciated)	1	14.9	Beak and feather disease virus isolate BFDV_AUS_RBL_2012_646	99	677	Rainbow lorikeet	KM887936	0							0							0		0
756	Parrot	RL006	1232898	Rainbow Lorikeet	Liver	2020-10-16	Trichoglossus moluccanus	Psittaciformes	Psittaculidae	Mount Nathan	HBC, severe soft tissue trauma	Trauma (HBC)	0							0							0							0		0
757	Parrot	RL007	1234081	Rainbow Lorikeet	Liver	2020-10-16	Trichoglossus moluccanus	Psittaciformes	Psittaculidae	Darra	Fractured coracoid	Trauma (fracture)	1	29.09						0							0							0		0
758	Parrot	RL008	1234099	Rainbow Lorikeet	Liver	2020-10-16	Trichoglossus moluccanus	Psittaciformes	Psittaculidae	Bulimba	Advanced lorikeet paralysis syndrome	Clinical disease (paralysis)	0							0							0							0		0
759	Parrot	SBL003	1237012	Scaly-breasted Lorikeet	Liver	2020-10-16	Trichoglossus chlorolepidotus	Psittaciformes	Psittaculidae	Eagleby	Fractured beak	Trauma (fracture)	1	10.54	Beak and feather disease virus isolate BFDV_AUS_RBL_2012_712	99	688	Rainbow lorikeet	KM887942	0							0							0		0
760	Parrot	SBL004	1233772	Scaly-breasted Lorikeet	Liver	2020-10-16	Trichoglossus chlorolepidotus	Psittaciformes	Psittaculidae	Eagleby	Head trauma	Trauma (other)	1	31.75						0							0							0		0
761	Parrot	SBL006	1239549	Scaly-breasted Lorikeet	Liver	2020-10-20	Trichoglossus chlorolepidotus	Psittaciformes	Psittaculidae	St Lucia	Fractured coracoid	Trauma (fracture)	1	28.27						0							0							0		0
762	Pigeon	Box1 F2	88642E	Crested Pigeon	Eye/Choana	2019-09-06	Ocyphaps lophotes	Columbiformes	Columbidae	NA	Clinical disease (unwell)	Clinical disease (unsp.)	1	29.6	Beak and feather disease virus isolate BFDV_AUS_04_227	98.8	696	Sulphur-crested cockatoo	KF495575	0							0							0		0
763	Pigeon	Box1 F3	88642C	Crested Pigeon	Cloaca	2019-09-06	Ocyphaps lophotes	Columbiformes	Columbidae	NA	Clinical disease (unwell)	Clinical disease (unsp.)	1	31.1						0							0							0		0
764	Pigeon	Box1 F4	88658E	Wompoo Fruit-Dove	Eye/Choana	2019-09-06	Megaloprepia magnificus	Columbiformes	Columbidae	Bli Bli	Trauma	Trauma (unsp.)	0							0							0							0		1	33.1
765	Pigeon	Box1 F5	88658C	Wompoo Fruit-Dove	Cloaca	2019-09-06	Megaloprepia magnificus	Columbiformes	Columbidae	Bli Bli	Trauma	Trauma (unsp.)	0							0							0							0		0
766	Pigeon	Box1 F6	88816E	Crested Pigeon	Eye/Choana	2019-09-10	Ocyphaps lophotes	Columbiformes	Columbidae	Buderim	Trauma	Trauma (unsp.)	1	26.7						0							0							0		0
767	Pigeon	Box1 F7	88816C	Crested Pigeon	Cloaca	2019-09-10	Ocyphaps lophotes	Columbiformes	Columbidae	Buderim	Trauma	Trauma (unsp.)	0							0							0							0		0
768	Pigeon	Box1 F8	89032E	Crested Pigeon	Eye/Choana	2019-09-17	Ocyphaps lophotes	Columbiformes	Columbidae	Palmwoods	Trauma (injured)	Trauma (unsp.)	1	31.2						0							0							0		0
769	Pigeon	Box1 F9	89032C	Crested Pigeon	Cloaca	2019-09-17	Ocyphaps lophotes	Columbiformes	Columbidae	Palmwoods	Trauma (injured)	Trauma (unsp.)	0							0							0							0		0
770	Pigeon	Box1 G1	89011E	Crested Pigeon	Eye/Choana	2019-09-17	Ocyphaps lophotes	Columbiformes	Columbidae	Maleny	Trauma (injured)	Trauma (unsp.)	0							0							0							0		0
771	Pigeon	Box1 G2	89011C	Crested Pigeon	Cloaca	2019-09-17	Ocyphaps lophotes	Columbiformes	Columbidae	Maleny	Trauma (injured)	Trauma (unsp.)	0							0							0							0		0
772	Pigeon	Box1 G3	89330E	Wompoo Fruit-Dove	Eye/Choana	2019-09-24	Megaloprepia magnificus	Columbiformes	Columbidae	Moololah Valey	HBC	Trauma (HBC)	0							0							0							0		0
773	Pigeon	Box1 G4	89330C	Wompoo Fruit-Dove	Cloaca	2019-09-24	Megaloprepia magnificus	Columbiformes	Columbidae	Moololah Valey	HBC	Trauma (HBC)	0							0							0							0		0
774	Pigeon	Box1 G5	88693E	Rose Crowned Fruit-Dove	Eye/Choana	2019-09-13	Ptilinopus regina	Columbiformes	Columbidae	NA	NA	Unsp.	0							0							0							0		0
775	Pigeon	Box1 G6	88693C	Rose Crowned Fruit-Dove	Cloaca	2019-09-13	Ptilinopus regina	Columbiformes	Columbidae	NA	NA	Unsp.	0							0							0							0		0
776	Pigeon	Box1 G7	13092019E	Rose Crowned Fruit-Dove	Eye/Choana	2019-09-13	Ptilinopus regina	Columbiformes	Columbidae	NA	NA	Unsp.	0							0							0							0		0
777	Pigeon	Box1 G8	13092019C	Rose Crowned Fruit-Dove	Cloaca	2019-09-13	Ptilinopus regina	Columbiformes	Columbidae	NA	NA	Unsp.	0							0							0							0		0
778	Pigeon	Box1 G9	89076E	Rose Crowned Fruit-Dove	Eye/Choana	2019-09-13	Ptilinopus regina	Columbiformes	Columbidae	Bribie Island	Trauma (injured)	Trauma (unsp.)	0							0							0							0		0
779	Pigeon	Box1 H1	89076C	Rose Crowned Fruit-Dove	Cloaca	2019-09-13	Ptilinopus regina	Columbiformes	Columbidae	Bribie Island	Trauma (injured)	Trauma (unsp.)	0							0							0							0		0
780	Kingfisher	Box4 D8	89181E	Laughing Kookaburra	Eye/Choana	2019-09-20	Dacelo novaeguinea	Coraciiformes	Alcedinidae	Glass House Mountains	Trauma (injured)	Trauma (unsp.)	0							0							0							0		0
781	Kingfisher	Box4 D9	89181C	Laughing Kookaburra	Cloaca	2019-09-20	Dacelo novaeguinea	Coraciiformes	Alcedinidae	Glass House Mountains	Trauma (injured)	Trauma (unsp.)	0							0							0							0		0
782	Kingfisher	Box4 D9(10)	89136E	Laughing Kookaburra	Eye/Choana	2019-09-24	Dacelo novaeguinea	Coraciiformes	Alcedinidae	Glass House Mountains	HBC	Trauma (HBC)	0							0							0							0		0
783	Kingfisher	Box4 E1	89136C	Laughing Kookaburra	Cloaca	2019-09-24	Dacelo novaeguinea	Coraciiformes	Alcedinidae	Glass House Mountains	HBC	Trauma (HBC)	0							0							0							0		0
784	Kingfisher	Box4 F2	89473E	Sacred Kingfisher	Eye/Choana	2019-09-27	Todiramphus sanctus	Coraciiformes	Alcedinidae	Caboolture	Trauma	Trauma (unsp.)	0							0							0							0		0
785	Kingfisher	Box4 F3	89473C	Sacred Kingfisher	Cloaca	2019-09-27	Todiramphus sanctus	Coraciiformes	Alcedinidae	Caboolture	Trauma	Trauma (unsp.)	0							0							0							0		0
786	Kingfisher	Box8 D9	109215E	Laughing Kookaburra	Eye/Choana	2021-09-23	Dacelo novaeguinea	Coraciiformes	Alcedinidae	Wildlife Rescue Fraser Coast	Emaciated + Cataract + Unable to fly	Clinical disease (emaciated)	0							0							0							1	22.35	0
787	Kingfisher	Box8 E1	109215C	Laughing Kookaburra	Cloaca	2021-09-23	Dacelo novaeguinea	Coraciiformes	Alcedinidae	Wildlife Rescue Fraser Coast	Emaciated + Cataract + Unable to fly	Clinical disease (emaciated)	0							0							0							0		0
788	Kingfisher	LK005	1233993	Laughing Kookaburra	Liver	2020-09-18	Dacelo novaeguinea	Coraciiformes	Alcedinidae	Eight Mile Plains	Pulmonary contusions	Other	0							0							0							0		0
789	Raptor	Box4 A7	88919E	Australian Hobby	Eye/Choana	2019-09-13	Falco longipennis	Falconiformes	Falconidae	Image Flat	Trauma (injured)	Trauma (unsp.)	0							0							0							0		0
790	Raptor	Box4 A8	88919C	Australian Hobby	Cloaca	2019-09-13	Falco longipennis	Falconiformes	Falconidae	Image Flat	Trauma (injured)	Trauma (unsp.)	0							0							0							0		0
791	Raptor	Box4 C9(10)	89328E	Australian Hobby	Eye/Choana	2019-09-24	Falco longipennis	Falconiformes	Falconidae	Bribie Island	NA	Unsp.	0							0							0							0		0
792	Raptor	Box4 D1	89328C	Australian Hobby	Cloaca	2019-09-24	Falco longipennis	Falconiformes	Falconidae	Bribie Island	NA	Unsp.	0							0							0							0		0
793	Parrot	Box1 D4	88706E	Little Corella	Eye/Choana	2019-09-06	Cacatua sanguinea	Psittaciformes	Cacatuidae	Caboolture	NA	Unsp.	1	31.9						0							0							0		0
794	Parrot	Box1 D5	88706C	Little Corella	Cloaca	2019-09-06	Cacatua sanguinea	Psittaciformes	Cacatuidae	Caboolture	NA	Unsp.	1	30.9						0							0							0		0
795	Parrot	Box1 D6	6092019E	Sulphur-crested Cockatoo	Eye/Choana	2019-09-06	Cacatua galerita	Psittaciformes	Cacatuidae	NA	NA	Unsp.	0							0							0							0		0
796	Parrot	Box1 D7	6092019C	Sulphur-crested Cockatoo	Cloaca	2019-09-06	Cacatua galerita	Psittaciformes	Cacatuidae	NA	NA	Unsp.	0							0							0							0		0
797	Parrot	Box1 E1	88493E	Yellow-tailed Black-Cockatoo	Eye/Choana	2019-09-03	Zanda funerea	Psittaciformes	Cacatuidae	Curramore	NA	Unsp.	0							0							0							0		0
798	Parrot	Box1 E2	88493C	Yellow-tailed Black-Cockatoo	Cloaca	2019-09-03	Zanda funerea	Psittaciformes	Cacatuidae	Curramore	NA	Unsp.	0							0							0							0		0
799	Parrot	Box1 E3	89344E	Yellow-tailed Black-Cockatoo	Eye/Choana	2019-09-24	Zanda funerea	Psittaciformes	Cacatuidae	Mount Mee	Trauma (injured)	Trauma (unsp.)	0							0							0							0		0
800	Parrot	Box1 E4	89344C	Yellow-tailed Black-Cockatoo	Cloaca	2019-09-24	Zanda funerea	Psittaciformes	Cacatuidae	Mount Mee	Trauma (injured)	Trauma (unsp.)	0							0							0							0		0
801	Parrot	Box2 B9	18092020E	Little Corella	Eye/Choana	2020-09-18	Cacatua sanguinea	Psittaciformes	Cacatuidae	NA	Chlamydiosis; conjunctivitis; emaciation	Unsp.	1	15.1						0							0							0		1	35.5
802	Parrot	Box2 B9(10)	18092020C	Little Corella	Cloaca	2020-09-18	Cacatua sanguinea	Psittaciformes	Cacatuidae	NA	Chlamydiosis; conjunctivitis; emaciation	Unsp.	1	17.3						0							0							0		1	27.9
803	Parrot	Box1 G1	88627E	Pale-headed Rosella	Eye/Choana	2019-09-06	Platycercus adscitus	Psittaciformes	Psittaculidae	Eudlo	HBC	Trauma (HBC)	0							0							0							0		0
804	Parrot	Box1 G2	88627C	Pale-headed Rosella	Cloaca	2019-09-06	Platycercus adscitus	Psittaciformes	Psittaculidae	Eudlo	HBC	Trauma (HBC)	1	29.3						0							0							0		0
805	Parrot	Box1 G3	88724E	Scaly-breasted Lorikeet	Eye/Choana	2019-09-10	Trichoglossus chlorolepidotus	Psittaciformes	Psittaculidae	Maleny	Trauma	Trauma (unsp.)	0							0							0							0		0
806	Parrot	Box1 G4	88724C	Scaly-breasted Lorikeet	Cloaca	2019-09-10	Trichoglossus chlorolepidotus	Psittaciformes	Psittaculidae	Maleny	Trauma	Trauma (unsp.)	0							0							0							0		0
807	Parrot	Box1 G5	89299E	Rainbow Lorikeet	Eye/Choana	2019-09-24	Trichoglossus moluccanus	Psittaciformes	Psittaculidae	Maleny	Trauma (injured)	Trauma (unsp.)	0							0							0							0		0
808	Parrot	Box1 G6	89299C	Rainbow Lorikeet	Cloaca	2019-09-24	Trichoglossus moluccanus	Psittaciformes	Psittaculidae	Maleny	Trauma (injured)	Trauma (unsp.)	0							0							0							0		0
809	Parrot	Box1 G7	89223E	Rainbow Lorikeet	Eye/Choana	2019-09-20	Trichoglossus moluccanus	Psittaciformes	Psittaculidae	Brisbane	Trauma (injured)	Trauma (unsp.)	0							0							0							0		0
810	Parrot	Box1 G8	89223C	Rainbow Lorikeet	Cloaca	2019-09-20	Trichoglossus moluccanus	Psittaciformes	Psittaculidae	Brisbane	Trauma (injured)	Trauma (unsp.)	0							0							0							0		0
811	Parrot	Box1 G9	89229E	Scaly-breasted Lorikeet	Eye/Choana	2019-09-24	Trichoglossus chlorolepidotus	Psittaciformes	Psittaculidae	Mount Mellum	Trauma (drowned)	Trauma (drowned)	0							0							0							0		0
812	Parrot	Box1 H1	89229C	Scaly-breasted Lorikeet	Cloaca	2019-09-24	Trichoglossus chlorolepidotus	Psittaciformes	Psittaculidae	Mount Mellum	Trauma (drowned)	Trauma (drowned)	0							0							0							0		0
813	Parrot	Box1 H2	89232E	Rainbow Lorikeet	Eye/Choana	2019-09-20	Trichoglossus moluccanus	Psittaciformes	Psittaculidae	Beerwah	Clinical disease (LPS)	Clinical disease (paralysis)	0							0							0							0		0
814	Parrot	Box1 H3	89232C	Rainbow Lorikeet	Cloaca	2019-09-20	Trichoglossus moluccanus	Psittaciformes	Psittaculidae	Beerwah	Clinical disease (LPS)	Clinical disease (paralysis)	0							0							0							0		0
815	Parrot	RL001	99034LI	Rainbow Lorikeet	Liver	2020-09-29	Trichoglossus moluccanus	Psittaciformes	Psittaculidae	Caboolture	HBC	Trauma (HBC)	0							1	22.81	Psittacid herpesvirus 1 isolate BH1362 DNA cleaving/packaging protein (UL17) and host range protein (UL16)	100	622	Psittacidae	JF313326	0							0		0
816	Raptor	Box4 A5	88741E	Southern Boobook	Eye/Choana	2019-09-10	Ninox boobook	Strigiformes	Strigidae	Palmview	Trauma	Trauma (unsp.)	1	25.2	Beak and feather disease virus natural-host Cacatua leabeateri	99.3	688	Major Mitchell's cockatoo	AF311300	0							0							0		0
817	Raptor	Box4 A6	88741C	Southern Boobook	Cloaca	2019-09-10	Ninox boobook	Strigiformes	Strigidae	Palmview	Trauma	Trauma (unsp.)	0							0							0							0		0
818	Raptor	Box4 A9(10)	89040E	Southern Boobook	Eye/Choana	2019-09-16	Ninox boobook	Strigiformes	Strigidae	Gladstone	Trauma (injured)	Trauma (unsp.)	0							0							0							0		0
819	Raptor	Box4 B1	89040C	Southern Boobook	Cloaca	2019-09-16	Ninox boobook	Strigiformes	Strigidae	Gladstone	Trauma (injured)	Trauma (unsp.)	0							0							0							0		0
820	Pigeon	Box2 I1	112264E	Crested Pigeon	Eye/Choana	2021-12-09	Ocyphaps lophotes	Columbiformes	Columbidae	Caboolture	Trauma (fracture)	Trauma (fracture)	0							0							0							0		0
821	Pigeon	Box2 I2	112264C	Crested Pigeon	Cloaca	2021-12-09	Ocyphaps lophotes	Columbiformes	Columbidae	Caboolture	Trauma (fracture)	Trauma (fracture)	0							1	29.46						1	25.41						0		0
822	Kingfisher	Box8 I2	112251E	Laughing Kookaburra	Eye/Choana	2021-12-09	Dacelo novaeguinea	Coraciiformes	Alcedinidae	Buderim	Trauma (dislocation); unable to fly	Trauma (fracture)	0							0							0							0		0
823	Kingfisher	Box8 I3	112251C	Laughing Kookaburra	Cloaca	2021-12-09	Dacelo novaeguinea	Coraciiformes	Alcedinidae	Buderim	Trauma (dislocation); unable to fly	Trauma (fracture)	0							0							0							0		0
824	Kingfisher	Box8 I4	112223E	Laughing Kookaburra	Eye/Choana	2021-12-08	Dacelo novaeguinea	Coraciiformes	Alcedinidae	Redbank Plains	Trauma (fracture)	Trauma (fracture)	0							0							0							0		0
825	Kingfisher	Box8 I5	112223C	Laughing Kookaburra	Cloaca	2021-12-08	Dacelo novaeguinea	Coraciiformes	Alcedinidae	Redbank Plains	Trauma (fracture)	Trauma (fracture)	0							0							0							0		0
826	Raptor	Box8 I6	112161E	Nankeen Kestrel	Eye/Choana	2021-12-06	Falco cenchroides	Falconiformes	Falconidae	NA	Trauma (fracture)	Trauma (fracture)	0							1	18.59	Psittacid herpesvirus 1 isolate BH1362 DNA cleaving/packaging protein (UL17) and host range protein (UL16)	100	622	Psittacidae	JF313326	1	24.86						0		0
827	Raptor	Box8 I7	112161C	Nankeen Kestrel	Cloaca	2021-12-06	Falco cenchroides	Falconiformes	Falconidae	NA	Trauma (fracture)	Trauma (fracture)	0							1	15.87	Psittacid herpesvirus 1 isolate BH1362 DNA cleaving/packaging protein (UL17) and host range protein (UL16)	100	622	Psittacidae	JF313326	1	21.83						0		0
