# Supplementary material for: Unexpected Pathogen Diversity Detected in Australian Avifauna Highlights Potential Biosecurity Challenges
Source: Viruses. 2023 Jan 2;15(1):143. doi: 10.3390/v15010143 (PMC9865187; doi:10.3390/v15010143)
Supplement: Supplementary file 1 [file viruses-15-00143-s001.zip › Table S2 - Primers.xlsx]

## Sheet: Sheet1
Assay	Primer	Sequence	Amplicon Size (bp)	Target Gene	Annealing Temperature	Reference
qPCR Assays
Avipoxvirus qPCR	PoxP1	5′-CAGCAGGTGCTAAACAACAA-3′	578bp	4b Core Protein	55	Sarker et al., (2017)
	PoxP2	5′-CGGTAGCTTAACGCCGAATA-3′
CoAHV-1 qPCR	CoHV1-F	5'-GATGGCGGCCTGCTGTTTGT-3'	281 bp	UL30	62	Wozniakowski et al. (2013)
	CoHV1-R	5'-CGCCGTGGACGACTTGCGT-3'
PsAHV-1 qPCR	PsHV1a-F	5'-TTTGTCCCACACTTCGTC-3'	208 bp	UL17	55	Tomaszewski et al. (2001)
	PsHV1a-R	5'-ACTACTTTCGCTTTGGCG-3'
BFDV qPCR	BFDV-F	5'-GGGTCCTCCTTGTAGTGGGATC-3'	495 bp	ORF C1	63	Amery-Gale et al. (2017)
	BFDV-R	5'-CAGACGCCGTTTCACAACCAA-3'
Chlamydiaceae qPCR	23S-F	5'-CTGAAACCAGTAGCTTATAAGCGGT-3'	111bp	23S rRNA	60	Ehricht et al. (2006)
	23S-R	5'-ACCTCGCCGTTTAACTTAACTCC-3'
	23S-P	FAM-CTCATCATGCAAAAGGCACGCCG-TAMRA
Conventional PCR
Avipoxvirus PCR	Same primers used for qPCR assay
CoAHV-1 PCR	CoHVb-F	TCTGTACCCCAGCATCATCC	480 bp	UL30	58.5	Phalen et al. (2011)
	CoHVb-R	AGTAGTCCTCCCCCGCCTCC
PsAHV-1 PCR	PsHV1b-F	5'-TGCGTGGGGTTAAACTCGGAAC-3'	667 bp	UL16/17	59.5	Tomaszewski et al. (2003)
	PsHV1b-R	5'-GATGTTAGGCTCGTGTAGTCG-3'
BFDV PCR	BFDVb-F	5'-AACCCTACAGACGGCGAA-3'	717 bp	ORF V1	57	Bassami et al. (1998)
	BFDVb-R	5'-GTCACAGTCCTCCTTGTACC-3'
