# Supplementary material for: Unexpected Pathogen Diversity Detected in Australian Avifauna Highlights Potential Biosecurity Challenges
Source: Viruses. 2023 Jan 2;15(1):143. doi: 10.3390/v15010143 (PMC9865187; doi:10.3390/v15010143)
Supplement: Supplementary file 1 [file viruses-15-00143-s001.zip › Table S3 - Pathogen Prevalence.xlsx]

## Sheet: Sheet1
	BFDV	Chlamydiaceae	PsAHV-1	CoAHV-1	Avipoxvirus
Kingfisher	21/86 (24.42%; 95% CI 16.56 - 34.46%)	15/86 (17.44%; 95% CI 10.86 - 26.80%)	6/86 (6.98%; 95% CI 3.24 - 14.40%)	8/86 (9.30%; 95% CI 4.79 - 17.30%)	5/86 (5.81%; 95% CI 2.51 - 12.90%)
Coraciiformes	21/86 (24.42%; 95% CI 16.56 - 34.46%)	15/86 (17.44%; 95% CI 10.86 - 26.80%)	6/86 (6.98%; 95% CI 3.24 - 14.40%)	8/86 (9.30%; 95% CI 4.79 - 17.30%)	5/86 (5.81%; 95% CI 2.51 - 12.90%)
Alcedinidae	21/85 (24.71%; 95% CI 16.76 - 34.83%)	15/85 (17.65%; 95% CI 11.00 - 27.10%)	6/85 (7.06%; 95% CI 3.28 - 14.56%)	8/85 (9.41%; 95% CI 4.85 - 17.49%)	5/85 (5.88%; 95% CI 2.54 - 13.04%)
Azure Kingfisher	2/5 (40.00%)	2/5 (40.00%)	0/5 (0.00%)	0/5 (0.00%)	0/5 (0.00%)
Forest Kingfisher	1/2 (50.00%)	0/2 (0.00%)	1/2 (50.00%)	2/2 (100.00%)	1/2 (50.00%)
Laughing Kookaburra	8/64 (12.50%)	8/64 (12.50%)	0/64 (0.00%)	2/64 (3.13%)	1/64 (1.56%)
Sacred Kingfisher	10/14 (71.43%)	5/14 (35.71%)	5/14 (35.71%)	4/14 (28.57%)	3/14 (21.43%)
Coraciidae	0/1 (0.00%; 95% CI 0.00 - 79.35%)	0/1 (0.00%; 95% CI 0.00 - 79.35%)	0/1 (0.00%; 95% CI 0.00 - 79.35%)	0/1 (0.00%; 95% CI 0.00 - 79.35%)	0/1 (0.00%)
Oriental Dollarbird	0/1 (0.00%)	0/1 (0.00%)	0/1 (0.00%)	0/1 (0.00%)	0/1 (0.00%)
Parrot	93/262 (35.50%; 95% CI 29.95 - 41.46%)	55/262 (20.99%; 95% CI 16.50 - 26.32%)	20/262 (7.63%; 95% CI 5.00 - 11.50%)	8/262 (3.05%; 95% CI 1.56 - 5.91%)	18/262 (6.87%; 95% CI 4.39 - 10.60%)
Psittaciformes	93/262 (35.50%; 95% CI 29.95 - 41.46%)	55/262 (20.99%; 95% CI 16.50 - 26.32%)	20/262 (7.63%; 95% CI 5.00 - 11.50%)	8/262 (3.05%; 95% CI 1.56 - 5.91%)	18/262 (6.87%; 95% CI 4.39 - 10.60%)
Cacatuidae	43/71 (60.56%; 95% CI 48.94 - 71.11%)	24/71 (33.80%; 95% CI 23.88 - 45.38%)	6/71 (8.45%; 95% CI 3.93 - 17.24%)	7/71 (9.86%; 95% CI 4.86 - 18.98%)	6/71 (8.45%; 95% CI 3.39 - 17.24%)
Galah	9/23 (39.13%)	10/23 (43.48%)	0/23 (0.00%)	0/23 (0.00%)	1/23 (4.35%)
Little Corella	12/17 (70.59%)	7/17 (41.18%)	3/17 (17.65%)	4/17 (23.53%)	2/17 (11.76%)
Long-billed Corella	2/2 (100.00%)	0/2 (0.00%)	1/2 (50.00%)	1/2 (50.00%)	1/2 (50.00%)
Sulphur-crested Cockatoo	18/24 (75.00%)	6/24 (25.00%)	2/24 (8.33%)	2/24 (8.33%)	2/24 (8.33%)
Yellow-tailed Black-Cockatoo	2/5 (40.00%)	1/5 (20.00%)	0/5 (0.00%)	0/5 (0.00%)	0/5 (0.00%)
Psittaculidae	50/191 (26.18%; 95% CI 20.46 - 32.84%)	31/191 (16.23%; 95% CI 11.68 - 22.12%)	14/191 (7.33%; 95% CI 4.42 - 11.93%)	1/191 (0.52%; 95% CI 0.09 - 2.91%)	12/191 (6.28%; 95% CI 3.63 - 10.66%)
Australian King-Parrot	4/10 (40.00%)	5/10 (50.00%)	1/10 (10.00%)	1/10 (10.00%)	2/10 (20.00%)
Pale-headed Rosella	3/8 (37.50%)	2/8 (25.00%)	0/8 (0.00%)	0/8 (0.00%)	1/8 (12.50%)
Rainbow Lorikeet	25/131 (19.08%)	20/131 (15.27%)	13/131 (9.92%)	0/131 (0.00%)	9/131 (6.87%)
Scaly-breasted Lorikeet	18/42 (42.86%)	4/42 (9.52%)	0/42 (0.00%)	0/42 (0.00%)	0/42 (0.00%)
Pigeon	39/97 (40.21%; 95% CI 31.00 - 50.16%)	15/97 (15.46%; 95% CI 9.60 - 23.96%)	10/97 (10.31%; 95% CI 5.70 - 17.95%)	17/97 (17.53%; 95% CI 11.24 - 26.29%)	17/97 (17.53%; 95% CI 11.24 - 26.29%)
Columbiformes	39/97 (40.21%; 95% CI 31.00 - 50.16%)	15/97 (15.46%; 95% CI 9.60 - 23.96%)	10/97 (10.31%; 95% CI 5.70 - 17.95%)	17/97 (17.53%; 95% CI 11.24 - 26.29%)	17/97 (17.53%; 95% CI 11.24 - 26.29%)
Columbidae	39/97 (40.21%; 95% CI 31.00 - 50.16%)	15/97 (15.46%; 95% CI 9.60 - 23.96%)	10/97 (10.31%; 95% CI 5.70 - 17.95%)	17/97 (17.53%; 95% CI 11.24 - 26.29%)	17/97 (17.53%; 95% CI 11.24 - 26.29%)
Bar-shouldered Dove	3/5 (60.00%)	2/5 (40.00%)	0/5 (0.00%)	1/5 (20.00%)	1/5 (20.00%)
Brown Cuckoo-Dove	1/7 (14.29%)	2/7 (28.57%)	0/7 (0.00%)	0/7 (0.00%)	0/7 (0.00%)
Brown-capped Emerald-Dove	0/2 (0.00%)	2/2 (100.00%)	0/2 (0.00%)	0/2 (0.00%)	0/2 (0.00%)
Common Bronzewing	1/1 (100.00%)	0/1 (0.00%)	0/1 (0.00%)	0/1 (0.00%)	0/1 (0.00%)
Crested Pigeon	19/40 (47.50%)	7/40 (17.50%)	10/40 (25.00%)	12/40 (30.00%)	14/40 (35.00%)
Domestic Homing Pigeon	0/1 (0.00%)	0/1 (0.00%)	0/1 (0.00%)	0/1 (0.00%)	0/1 (0.00%)
Peaceful Dove	2/2 (100.00%)	0/2 (0.00%)	0/2 (0.00%)	0/2 (0.00%)	0/2 (0.00%)
Rock Dove	0/1 (0.00%)	0/1 (0.00%)	0/1 (0.00%)	0/1 (0.00%)	0/1 (0.00%)
Rose Crowned Fruit-Dove	2/8 (25.00%)	0/8 (0.00%)	0/8 (0.00%)	1/8 (12.50%)	0/8 (0.00%)
Spotted Dove	4/16 (25.00%)	0/16 (0.00%)	0/16 (0.00%)	2/16 (12.50%)	2/16 (12.50%)
Topknot Pigeon	1/3 (33.33%)	0/3 (0.00%)	0/3 (0.00%)	0/3 (0.00%)	0/3 (0.00%)
White-headed Pigeon	4/4 (100.00%)	0/4 (0.00%)	0/4 (0.00%)	0/4 (0.00%)	0/4 (0.00%)
Wompoo Fruit-Dove	2/5 (40.00%)	1/5 (20.00%)	0/5 (0.00%)	0/5 (0.00%)	0/5 (0.00%)
Wonga Pigeon	0/2 (0.00%)	1/2 (50.00%)	0/2 (0.00%)	1/2 (50.00%)	0/2 (0.00%)
Raptor	10/41 (24.39%; 95% CI 13.83 - 39.34%)	13/41 (31.71%; 95% CI 19.56 - 46.98%)	1/41 (2.44%; 95% CI 0.43 - 12.60%)	10/41 (24.39%; 95% CI 13.83 - 39.34%)	6/41 (14.63%; 95% CI 6.88 - 28.44%)
Accipitriformes	6/19 (31.58%; 95% CI 15.36 - 53.99%)	8/19 (42.11%; 95% CI 23.14 - 63.72%)	0/19 (0.00%; 95% CI 0.00 - 16.82%)	3/19 (15.79%; 95% CI 5.52 - 37.57%)	1/19 (5.26%; 95% CI 9.40 - 24.64% )
Accipitridae	4/17 (23.53%; 95% CI 9.56 - 47.26%)	7/17 (41.18%; 95% CI 21.61 - 63.99%)	0/17 (0.00%; 95% CI 0.00 - 18.43%)	3/17 (17.65%; 95% CI 6.19 - 41.03%)	1/17 (5.88%; 95% CI 1.05 - 26.98%)
Black Kite	2/4 (50.00%)	2/4 (50.00%)	0/4 (0.00%)	0/4 (0.00%)	0/4 (0.00%)
Black-shouldered Kite	1/2 (50.00%)	1/2 (50.00%)	0/2 (0.00%)	1/2 (50.00%)	0/2 (0.00%)
Brown Goshawk	0/1 (0.00%)	0/1 (0.00%)	0/1 (0.00%)	1/1 (100.00%)	0/1 (0.00%)
Collared Sparrowhawk	1/2 (50.00%)	2/2 (100.00%)	0/2 (0.00%)	0/2 (0.00%)	0/2 (0.00%)
Pacific Baza	0/4 (0.00%)	1/4 (25.00%)	0/4 (0.00%)	0/4 (0.00%)	0/4 (0.00%)
Wedge-tailed Eagle	0/2 (0.00%)	1/2 (50.00%)	0/2 (0.00%)	0/2 (0.00%)	0/2 (0.00%)
Whistling Kite	0/1 (0.00%)	0/1 (0.00%)	0/1 (0.00%)	0/1 (0.00%)	0/1 (0.00%)
White-bellied Sea Eagle	0/1 (0.00%)	0/1 (0.00%)	0/1 (0.00%)	1/1 (100.00%)	1/1 (100.00%)
Pandionidae	2/2 (100.00%; 95% CI 34.24 - 100.00%)	1/2 (50.00%; 95% CI 9.45 - 90.55%)	0/2 (0.00%; 95% CI 0.00 - 65.76%)	0/2 (0.00%; 95% CI 0.00 - 65.76%)	0/2 (0.00%; 95% CI 0.00 - 65.76%)
Osprey	2/2 (100.00%)	1/2 (50.00%)	0/2 (0.00%)	0/2 (0.00%)	0/2 (0.00%)
Falconiformes	1/6 (16.67%; 95% CI 3.01 - 56.35%)	1/6 (16.67%; 95% CI 3.01 - 56.35%)	1/6 (16.67%; 95% CI 3.01 - 56.35%)	1/6 (16.67%; 95% CI 3.01 - 56.35%)	2/6 (33.33%; 95% CI 9.68 - 70.00%)
Falconidae	1/6 (16.67%; 95% CI 3.01 - 56.35%)	1/6 (16.67%; 95% CI 3.01 - 56.35%)	1/6 (16.67%; 95% CI 3.01 - 56.35%)	1/6 (16.67%; 95% CI 3.01 - 56.35%)	2/6 (33.33%; 95% CI 9.68 - 70.00%)
Australian Hobby	0/2 (0.00%)	0/2 (0.00%)	0/2 (0.00%)	0/2 (0.00%)	0/2 (0.00%)
Brown Falcon	0/1 (0.00%)	1/1 (100.00%)	0/1 (0.00%)	0/1 (0.00%)	0/1 (0.00%)
Nankeen Kestrel	0/2 (0.00%)	0/2 (0.00%)	1/2 (50.00%)	1/2 (50.00%)	2/2 (100.00%)
Peregrine Falcon	1/1 (100.00%)	0/1 (0.00%)	0/1 (0.00%)	0/1 (0.00%)	0/1 (0.00%)
Strigiformes	3/16 (18.75%; 95% CI 6.59 - 43.01%)	4/16 (25.00%; 95% CI 10.18 - 49.50%)	0/16 (0.00%; 95% CI 0.00 - 19.36%)	6/16 (37.50%; 95% CI 18.48 - 61.36%)	3/16 (18.75%; 95% CI 6.59 - 43.01%)
Strigidae	1/7 (14.29%; 95% CI 2.57 - 51.31%)	2/7 (28.57%; 95% CI 8.22 - 64.11%)	0/7 (0.00%; 95% CI 0.00 - 35.43%)	0/7 (0.00%; 95% CI 0.00 - 35.43%)	0/7 (0.00%; 95% CI 0.00 - 35.43%)
Southern Boobook	1/7 (14.29%)	2/7 (28.57%)	0/7 (0.00%)	0/7 (0.00%)	0/7 (0.00%)
Tytonidae	2/9 (22.22%; 95% CI 6.32 - 54.74%)	2/9 (22.22%; 95% CI 6.32 - 54.74%)	0/9 (0.00%; 95% CI 0.00 - 29.91%)	6/9 (66.67%; 95% CI 35.42 - 87.94%)	3/9 (33.33%; 95% CI 12.06 - 64.58%)
Barn Owl	1/8 (12.50%)	2/8 (25.00%)	0/8 (0.00%)	5/8 (62.50%)	3/8 (37.50%)
Eastern Grass Owl	1/1 (100.00%)	0/1 (0.00%)	0/1 (0.00%)	1/1 (100.00%)	0/1 (0.00%)
Grand Total	163/486 (33.54%; 95% CI 29.49 - 37.85%)	98/486 (20.16%; 95% CI 16.84 - 23.96%)	37/486 (7.61%; 95% CI 5.57 - 10.32%)	43/486 (8.85%; 95% CI 6.63 - 11.71%)	46/486 (9.47%; 95% CI 7.17 - 12.39%)
